# Supplementary material for: Experimental investigation on the effects of website aesthetics on user performance in different virtual tasks
Source: PeerJ. 2019 Feb 22;7:e6516. doi: 10.7717/peerj.6516 (PMC6388663; doi:10.7717/peerj.6516)
Supplement: Supplemental Information 1 — Includes original instructions and items, their translation into English, raw data (without demographics), and a coding scheme for the open answers. [file peerj-07-6516-s001.zip]

Archive with 13 entries (10 files):
- Data_Package/
- Data_Package/.DS_Store
- __MACOSX/
- __MACOSX/Data_Package/
- __MACOSX/Data_Package/._.DS_Store
- Data_Package/Coding_scheme_open_answers_performance_tasks.docx
- __MACOSX/Data_Package/._Coding_scheme_open_answers_performance_tasks.docx
- Data_Package/Instructions_English_Translation.docx
- __MACOSX/Data_Package/._Instructions_English_Translation.docx
- Data_Package/Instructions_German_Original.docx
- __MACOSX/Data_Package/._Instructions_German_Original.docx
- Data_Package/Items+Data_without_demographics.xlsx
- __MACOSX/Data_Package/._Items+Data_without_demographics.xlsx
