# Supplementary material for: Experimental investigation on the effects of website aesthetics on user performance in different virtual tasks
Source: PeerJ. 2019 Feb 22;7:e6516. doi: 10.7717/peerj.6516 (PMC6388663; doi:10.7717/peerj.6516)
Supplement: Supplemental Information 1 — Includes original instructions and items, their translation into English, raw data (without demographics), and a coding scheme for the open answers. [file peerj-07-6516-s001.zip › Data_Package/Items+Data_without_demographics.xlsx]

## Sheet: Description_of_study
	Title	Experimental investigation on the effects of interface aesthetics on user performance in different virtual tasks
	Survey period:	15.06.2016 - 10.07.2016
	Researcher	PD Dr. Meinald Thielsch (University of Münster), thielsch@uni-muenster.de
		Leonie Flacke, leonie.flacke@hotmail.de
		Prof. Dr. Russell Haines (Old Dominion University, VA, USA), RHaines@odu.edu
	Abstract	In Human-Computer Interaction research, the positive effect of aesthetics on users’ subjective impressions and reactions is well-accepted. However, results regarding the influence of interface aesthetics on a user’s individual performance as an objective outcome are very mixed, yet of urgent interest due to the proceeding of digitalization. In this web-based experiment (N = 331), the effect of in…

## Sheet: Items
Construct	Items in English	Items in German	Items used in study	Scale in English	Scale in German	Label in data sheet	Source	Comment
			Zu rekodierende Items mit einem <R> kennzeichnen	Name the response scales completely	Antwortskalen vollständig nennen	Rekodierte Items im Datensatz mit einem r kennzeichnen, immer auch das Ursprungsitem speichern, Items möglichst verständlich labeln		Hinweise für die Auswertung und spätere Dokumentation geben
Performance Task 1 (search task)	Which Brodmann-area is affected by the broca-aphasia?	Welches Brodmann-Areal ist bei der Broca-Aphasie betroffen?	Welches Brodmann-Areal ist bei der Broca-Aphasie betroffen?	[open]	[offen]	TextReading1	/	kodiert: Aufg1.1
	How do you call the inability to read?	Wie bezeichnet man das Unvermögen zu lesen?	Wie bezeichnet man das Unvermögen zu lesen?			TextReading2		kodiert: Aufg1.2
	How can aphasia be acquired?	Wie können Aphasien erworben werden?	Wie können Aphasien erworben werden?			TextReading3		kodiert: Aufg1.3
	What do most broca-aphasics have no problem with?	Womit haben die meisten Broca-Aphasiker keine Probleme?	Womit haben die meisten Broca-Aphasiker keine Probleme?			TextReading4		kodiert: Aufg1.4
	What is agrammatism?	Was versteht man unter Agrammatismus?	Was versteht man unter Agrammatismus?			TextReading5		kodiert: Aufg1.5; Gesamtpunktzahl: Aufg1; benötigte Zeit zur Bearbeitung der Aufgabe: ZeitAufg1Sek [wurde für Regression logarithmiert)
Performance Task 2 (creative)	We need your help! One person was admitted to hospital with an unclear diagnosis. An important examination has been scheduled for the day after tomorrow. This person is very nervous. What activities could you use to distract this person the day before the examination? There are no medical restrictions.	Wir brauchen Ihre Hilfe! Eine Person wurde mit einer unklaren Diagnose ins Krankenhaus eingeliefert. Eine wichtige Untersuchung wurde für übermorgen angesetzt. Diese Person ist sehr nervös. Mit welchen Aktivitäten könnten Sie diese Person am Tag vor der Untersuchung ablenken? Es bestehen keine medizinischen Einschränkungen.	Wir brauchen Ihre Hilfe! Eine Person wurde mit einer unklaren Diagnose ins Krankenhaus eingeliefert. Eine wichtige Untersuchung wurde für übermorgen angesetzt. Diese Person ist sehr nervös. Mit welchen Aktivitäten könnten Sie diese Person am Tag vor der Untersuchung ablenken? Es bestehen keine medizinischen Einschränkungen.	[open]	[offen]	CreativeTask1	/	Auswertung: Aufg2; benötigte Zeit zur Bearbeitung der Aufgabe: ZeitAufg2Sek [wurde für Regression logarithmiert]
Performance Task 3 (transfer of learning)	What kind of aphasia does this speaking example speak for?	Für welche Art von Aphasie spricht dieses Sprachbeispiel?	Für welche Art von Aphasie spricht dieses Sprachbeispiel?	[open]	[offen]	SearchAndFindSolution	/	Auswertung: Aufg3; benötigte Zeit zur Bearbeitung der Aufgabe: ZeitAufg3Sek [wurde für Regression logarithmiert]
Mood	Please choose the appropriate face as answer. How are you feeling right now?	Wählen Sie als Antwort bitte das entsprechende Gesicht aus. Wie fühlen Sie sich im Moment?	Wählen Sie als Antwort bitte das entsprechende Gesicht aus. Wie fühlen Sie sich im Moment?	5-step Smiley scale (see article)	5-stufige Smileyskala (siehe Artikel)	MoodT1, MoodT2, MoodT3, MoodT4	Jäger, R. (2004). Konstruktion einer Ratingskala mit Smilies als symbolische Marken. Diagnostica, 50, 31– 38. doi: 10.1026/0012-1924.50.1.31
Motivation	Pre: I am motivated to work on this task. Post: I worked on this task with motivation.	Pre: Ich bin motiviert, diese Aufgabe zu bearbeiten. Post: Ich habe diese Aufgabe motiviert bearbeitet.	Pre: Ich bin motiviert, diese Aufgabe zu bearbeiten. Post: Ich habe diese Aufgabe motiviert bearbeitet.	7-step Likert scale (1)Strongly disagree; (2)Disagree; (3)Rather disagree; (4) Neither agrre nor disagree; (5)Rather agree; (6) Agree; (7) Strongly agree	7-stufige Likertskala: (1)Stimme überhaupt nicht zu; (2) Stimme nicht zu; (3) Stimme eher nicht zu; (4) Teils-teils; (5) Stimme eher zu; (6) Stimme zu; (7) Stimme voll zu	Aufgabe 1: PreTaskMotivation / PostTextReadingMotivation; Aufgabe 2: PreCreativeTaskMotivation / PostCreativeTaskMotivation; Aufgabe 3: PreSearchAndFindMotivation / PostSearchAndFindMotivation
Solution Approach/ used aids	How did you solve this problem?	Wie haben Sie diese Aufgabe gelöst?	Wie haben Sie diese Aufgabe gelöst?	(1) I have worked through the text / I have used the information available to me. (T4)/I have also asked another person (T3); (2) I already knew the answer before; (3) I have used tools (search engines etc.) to help me; (4)Other	(1) Ich habe den Text durchgearbeitet./Ich habe die mir zur Verfügung stehenden Informationen genutzt. (T4)/Ich habe zusätzlich eine andere Person gefragt (T3); (2) Ich wusste die Antwort schon vorher.; (3) Ich habe Hilfsmittel (Suchmaschinen etc.) zur Hilfe genommen; (4)Sonstiges	SolutionObtainedT2, SolutionObtainedT3, SolutionObtainedT4,	/
Stress	I found the task to be stressful.	Ich habe die Aufgabenstellung als stressig empfunden.	Ich habe die Aufgabenstellung als stressig empfunden.	7-step Likert scale (1)Strongly disagree; (2)Disagree; (3)Rather disagree; (4) Neither agrre nor disagree; (5)Rather agree; (6) Agree; (7) Strongly agree	7-stufige Likertskala: (1)Stimme überhaupt nicht zu; (2) Stimme nicht zu; (3) Stimme eher nicht zu; (4) Teils-teils; (5) Stimme eher zu; (6) Stimme zu; (7) Stimme voll zu	StressT2, StressT3, StressT4	/
Manipulation Check Aesthetics 1	The layout appears too dense.	Das Layout wirkt zu gedrängt. [r]	Das Layout wirkt zu gedrängt. [r]	7-step Likert scale (1)Strongly disagree; (2)Disagree; (3)Rather disagree; (4) Neither agrre nor disagree; (5)Rather agree; (6) Agree; (7) Strongly agree	7-stufige Likertskala: (1)Stimme überhaupt nicht zu; (2) Stimme nicht zu; (3) Stimme eher nicht zu; (4) Teils-teils; (5) Stimme eher zu; (6) Stimme zu; (7) Stimme voll zu	Simplicity1r	Moshagen, M. & Thielsch, M. T. (2010). Facets of Visual Aesthetics. International Journal of Human-Computer Studies, 68, 689 – 709. doi: 10.1016/j.ijhcs.2010.05.006
	The layout is easy to grasp.	Das Layout ist gut zu erfassen.	Das Layout ist gut zu erfassen.			Simplicity2
	The layout appears well structured.	Das Layout erscheint angenehm gegliedert.	Das Layout erscheint angenehm gegliedert.			Simplicity3
	The site appears patchy.	Die Seite erscheint mir zu uneinheitlich. [r]	Die Seite erscheint mir zu uneinheitlich. [r]			Simplicity4r
	Everything goes together on this site.	Auf der Seite passt alles zusammen.	Auf der Seite passt alles zusammen.			Simplicity5
	The design is uninteresting.	Die Seitengestaltung ist uninteressant. [r]	Die Seitengestaltung ist uninteressant. [r]			Diversity1r
	The layout is inventive.	Das Layout ist originell.	Das Layout ist originell.			Diversity2
	The design appears uninspired.	Die Gestaltung wirkt einfallslos. [r]	Die Gestaltung wirkt einfallslos. [r]			Diversity3r
	The layout appears dynamic.	Das Layout wirkt dynamisch.	Das Layout wirkt dynamisch.			Diversity4
	The layout is pleasantly varied.	Das Layout ist angenehm vielseitig.	Das Layout ist angenehm vielseitig.			Diversity5
	The color composition is attractive.	Die farbliche Gesamtgestaltung wirkt attraktiv.	Die farbliche Gesamtgestaltung wirkt attraktiv.			Colorfulness1
	The colors do not match.	Die Farben passen nicht zueinander. [r]	Die Farben passen nicht zueinander. [r]			Colorfulness2r
	The choice of colors is botched.	Der Farbeinsatz ist nicht gelungen. [r]	Der Farbeinsatz ist nicht gelungen. [r]			Colorfulness3r
	The colors are appealing.	Die Farben haben eine angenehme Wirkung.	Die Farben haben eine angenehme Wirkung.			Colorfulness4
	The layout appears professionally designed.	Das Layout ist professionell.	Das Layout ist professionell.			Craftsmanship1
	The layout is not up-to-date.	Das Layout ist nicht zeitgemäß. [r]	Das Layout ist nicht zeitgemäß. [r]			Craftsmanship2r
	The site is designed with care.	Die Seite erscheint mit Sorgfalt gemacht.	Die Seite erscheint mit Sorgfalt gemacht.			Craftsmanship3
	The design of the site lacks a concept.	Das Layout wirkt konzeptlos [r]	Das Layout wirkt konzeptlos [r]			Craftsmanship4r
Manipulation Check Aesthetics 2		Welches Design finden Sie schöner? Bitte klicken Sie das für Sie schönere Design an!	Welches Design finden Sie schöner? Bitte klicken Sie das für Sie schönere Design an!	Pairwise comparison: (1) screenshot pretty design, (2) screenshot unattractive design	Paarvergleich: (1) Screenshot schönes Design, (2) Screenshot unschönes Design	PrettyManipulationCheck	/
Manipulation Check Goal Orientation		Bei welcher Anweisung steht Ihrer Meinung nach der individuelle Lernzuwachs stärker im Vordergrund?	Bei welcher Anweisung steht Ihrer Meinung nach der individuelle Lernzuwachs stärker im Vordergrund?	Pairwise comparison: (1) Instruction Learning objective, (2) Instruction Performance objective	Paarvergleich: (1) Instruktion Lernziel, (2) Instruktion Leistungsziel	GoalOrientationManipulationCheck1	/
		Bei welcher Anweisung steht Ihrer Meinung nach die erzielte Leistung stärker im Vordergrund?	Bei welcher Anweisung steht Ihrer Meinung nach die erzielte Leistung stärker im Vordergrund?	Pairwise comparison: (1) Instruction Learning objective, (2) Instruction Performance objective	Paarvergleich: (1) Instruktion Lernziel, (2) Instruktion Leistungsziel	GoalOrientationManipulationCheck2
Content	The contents of the website are clearly presented.	Die Inhalte sind anschaulich aufbereitet.	Die Inhalte sind anschaulich aufbereitet.	7-step Likert scale (1)Strongly disagree; (2)Disagree; (3)Rather disagree; (4) Neither agrre nor disagree; (5)Rather agree; (6) Agree; (7) Strongly agree	7-stufige Likertskala: (1)Stimme überhaupt nicht zu; (2) Stimme nicht zu; (3) Stimme eher nicht zu; (4) Teils-teils; (5) Stimme eher zu; (6) Stimme zu; (7) Stimme voll zu		Thielsch, M. T. & Hirschfeld, G. (in press). Facets of website content.
	The texts provide me information in a clear and concise manner.	Die Texte liefern mir kurz und bündig die wichtigsten Informationen.
	The language used in the texts is current and easy to understand.	Der Sprachgebrauch in den Texten ist geläufig und allgemein verständlich.
	The website arouses my interest.	Die Website weckt mein Interesse.
	The contents of the website are exciting.	Die Inhalte der Website sind spannend.
	I enjoy reading the website.	Ich lese diese Website gerne.	Ich lese diese Website gerne.			Content2
	The information is of high quality.	Die Informationen sind qualitativ hochwertig.
	I find the information on the website to be useful.	Ich finde die Informationen auf der Website sind nützlich.
	The website is informative.	Die Website ist informativ.	Die Website ist informativ.			Content1
	I find the information provided on the website to be authentic.	Die auf der Website dargebotenen Informationen sind glaubwürdig.
	The information provided on the website is reliable.	Die auf der Website dargebotenen Informationen sind seriös.				Content3
	I can trust the information on the website.	Ich kann den Informationen auf der Website vertrauen.	Ich kann den Informationen auf der Website vertrauen.			Content4
Usability	I think that I would like to use this system frequently.	Ich kann mir sehr gut vorstellen, das System regelmäßig zu nutzen.		7-step Likert scale (1)Strongly disagree; (2)Disagree; (3)Rather disagree; (4) Neither agrre nor disagree; (5)Rather agree; (6) Agree; (7) Strongly agree	7-stufige Likertskala: (1)Stimme überhaupt nicht zu; (2) Stimme nicht zu; (3) Stimme eher nicht zu; (4) Teils-teils; (5) Stimme eher zu; (6) Stimme zu; (7) Stimme voll zu		Brooke, J. (1996). SUS – a Quick and Dirty Usability Scale. In P. W. Jordan, B. Thomas, B. A. Weerdmeester, & A. L. McClelland, Usability Evaluation in Industry (pp. 189 – 194).
	I found the system unnecessarily complex. [r]	Ich empfinde das System als unnötig komplex. [r]					translation by Rauer, M. (2011). Quantitative Usability–Analysen mit der System Usability Scale (SUS), retrieved August 9, from http://blog.seibert-media.net/blog/2011/04/11/usablility-analysen-system-usability-scale-sus/
	I thought the system was easy to use.	Ich empfinde das System als einfach zu nutzen.	Ich empfinde die Website als einfach zu nutzen.			Usability1
	I think that I would need the support of a technical person to be able to use this system. [r]	Ich denke, dass ich technischen Support brauchen würde, um das System zu nutzen. [r]
	I found the various functions in this system were well integrated.	Ich finde, dass die verschiedenen Funktionen des Systems gut integriert sind.
	I thought there was too much inconsistency in this system. [r]	Ich finde, dass es im System zu viele Inkonsistenzen gibt. [r]
	I would imagine that most people would learn to use this system very quickly.	Ich kann mir vorstellen, dass die meisten Leute das System schnell zu beherrschen lernen.
	I found the system very cumbersome to use. [r]	Ich empfinde die Bedienung als sehr umständlich. [r]
	I felt very confident using the system.	Ich habe mich bei der Nutzung des Systems sehr sicher gefühlt.
	I needed to learn a lot of things before I could get going with this system. [r]	Ich musste eine Menge Dinge lernen, bevor ich mit dem System arbeiten konnte. [r]
Medical Interest	I find medical topics interesting.	Ich finde medizinische Themen interessant.	Ich finde medizinische Themen interessant.	7-step Likert scale (1)Strongly disagree; (2)Disagree; (3)Rather disagree; (4) Neither agrre nor disagree; (5)Rather agree; (6) Agree; (7) Strongly agree	7-stufige Likertskala: (1)Stimme überhaupt nicht zu; (2) Stimme nicht zu; (3) Stimme eher nicht zu; (4) Teils-teils; (5) Stimme eher zu; (6) Stimme zu; (7) Stimme voll zu		/
Demopgraphic	How old are you?	Wie alt sind Sie?	Wie alt sind Sie?	[open]	[offen]	Age	/
	What is your gender?	Was ist Ihr Geschlecht?	Was ist ihr Geschlecht?	(1) male (2) female (3) Prefer not to say	(1) männlich, (2) weiblich, (3) keine Angabe	Gender
	How many years have you been using the Internet?	Seit wie vielen Jahren nutzen Sie das Internet?	Seit wie vielen Jahren nutzen Sie das Internet?	[open]	[offen]	InternetUse1
	Please estimate how many hours you actively use the Internet per day.	Schätzen Sie bitte, wie viele Stunden Sie das Internet pro Tag aktiv nutzen.	Schätzen Sie bitte, wie viele Stunden Sie das Internet pro Tag aktiv nutzen.	[open]	[offen]	InternetUse2
	What do you use the Internet for at least once a week?	Wofür nutzen Sie das Internet mindestens einmal pro Woche?	Wofür nutzen Sie das Internet mindestens einmal pro Woche?	[Multiple answers possible] (1) Online shopping; (2) Social media; (3)Sending e-mails; (4) Using search engines; (5) Searching for specific offers / information; (6) Just surfing the Internet; (7) watching TV / using TV channels' media libraries; (8) Other	[Mehrfachantwort möglich] (1) Onlineshopping; (2) Social Media; (3)E-Mails verschicken/ senden; (4) Suchmaschinen benutzen; (5) zielgerichtet bestimmte Angebote/ Informationen suchen; (6) einfach so im Internet surfen; (7) fernsehen/ Mediatheken der Fernsehsender nutzen; (8) Sonstiges	InternetUse3	van Eimeren, B. & Frees, B. (2013). Rasanter Anstieg des Internetkonsums – Onliner fast drei Stunden täglich im Netz. Media Perspektiven, 7 – 8, 358 – 372.
	Are you professionally involved in web design?	Haben Sie beruflich mit Webdesign zu tun?	Haben Sie beruflich mit Webdesign zu tun?	(1) Ja, in Vollzeit; (2) Ja, in Teilzeit; (3) Nein	(1) Ja, in Vollzeit; (2) Ja, in Teilzeit; (3) Nein	ProfessionalExperience1
	Do you deal professionally with medical topics?	Haben Sie beruflich mit medizinischen Themen zu tun?	Haben Sie beruflich mit medizinischen Themen zu tun?	(1) Yes, full-time; (2) Yes, part-time; (3) No	(1) Ja, in Vollzeit; (2) Ja, in Teilzeit; (3) Nein	ProfessionalExperience2
	What is your highest secondary education attained?	Was ist ihr höchster erreichter sekundärer Bildungsabschluss?	Was ist ihr höchster erreichter sekundärer Bildungsabschluss?	(1) “(Fach-)Abitur” (equivalent to university-entrance diploma), (2) “Realschulabschluss” (secondary school certificate), (3) “Hauptschulabschluss” (basic school qualification), (4) “No graduation” and (5) “Other”	(1) (Fach-)Abitur; (2) Realschulabschluss; (3) Hauptschulabschluss; (4) Kein Abschluss; (5) Sonstiges	HighestEducationalAchievement
Color Blindness	Do you suffer from color blindness?	Leiden Sie unter einer Farbfehlsichtigkeit?	Leiden Sie unter einer Farbfehlsichtigkeit?	(1) Yes (2) No	(1) Ja; (2) Nein	Dyschromatopsia	Test für Farbenblindheit – „Ishihara Test“. Retrieved March 22, 2016, from: http://www.augenmedizin.at/sehtests#farbtest
				[open] - Right answers: 45; 16; 96	[offen] - Richtige Antworten: 45; 16; 96	FBH1, FBH2, FBH3
Technical Requirements	Do you see the colored bar completely without scrolling?	Sehen Sie den farbigen Balken komplett, ohne scrollen zu müssen?	Sehen Sie den farbigen Balken komplett, ohne scrollen zu müssen?	(1) Yes; (2) No	(1) Ja; (2) Nein	SpectrumVisible	/
Declaration of consent to the use of data	May we use your data for our anonymous evaluation?	Dürfen wir Ihre Daten für unsere anonyme Auswertung verwenden?	Dürfen wir Ihre Daten für unsere anonyme Auswertung verwenden?	(1) Yes, my data may be used; (2) No, I only wanted to "look around" or have already participated once.	(1) Ja, meine Daten dürfen verwendet werden; (2) Nein, ich wollte „nur mal gucken“ oder habe bereits schon einmal teilgenommen	DataConsent	/

## Sheet: Data_without_demographics
ParticipantID	TimeParticipantIDAssigned	AestheticTreatment (1 = Aesthetic, 0 = Unaesthetic)	GoalOrientationTreatment (1 = Learning goal, 0 = Performance goal)	Group	TimeFinishedDyschromatopsia	Dyschromatopsia	FBH1	FBH2	FBH3	TimeStartedPreTaskMotivation	TimeFinishedPreTaskMotivation	PreTaskMotivation	MoodT1	TimeStartedTextReading1	TimeFinishedTextReading1	Time_task	TextReading1	Aufg 1.1	TextReading2	Aufg 1.2	TextReading3	Aufg 1.3	TextReading4	Aufg 1.4	TextReading5	Aufg 1.5	Aufg1	TimeFinishedMoodT2	GoalOrientationManipulationCheck2	PrettyManipulationCheck	TimeFinishedContent1	Content1	Content2	Content3	Content4	Usability1	MedicalInterest1	EOU1	EOU2	EOU3	Usefulness1	Usefulness2	Usefulness3	Usefulness4	TimeFinishedComment	Comment	TimeFinishedDataConsent	DataConsent
1	2016-06-28 09:43:16	0	1	uglylearning	2016-06-28 09:44:40	2	45	16	96	2016-06-28 09:44:40	2016-06-28 09:45:03	7	3	2016-06-28 09:45:03	2016-06-28 09:49:07	244	Areal 44	1	Alexie	1	Schlaganfall, Tumore	2	Sprachverständnis	1	Telegrammstilsprache	1	6	2016-06-28 09:49:25	1	1	2016-06-28 09:59:13	4	3	6	5	5	6	6	6	1	5	4	4	3	2016-06-28 10:01:34	all deleted due to privacy	2016-06-28 10:01:40	1
2	2016-06-25 03:18:59	0	0	uglyperformance	2016-06-25 03:22:44	2	45	16	96	2016-06-25 03:22:44	2016-06-25 03:23:41	6	3	2016-06-25 03:23:42	2016-06-25 03:32:05	503	Stirnlappen	0	broca aphasiker	0	Schlaganfälle, Tumore, OP's,Verletzungen	4	Sprachverständnis	1	sprechen im telegrammstil	1	6	2016-06-25 03:32:46	2	1	2016-06-25 03:50:38	3	3	5	5	5	4	5	5	3	4	3	2	3	2016-06-25 03:54:51	all deleted due to privacy	2016-06-25 03:55:00	1
3	2016-06-30 03:30:53	1	0	prettyperformance	2016-06-30 03:33:03	2	45	16	96	2016-06-30 03:33:03	2016-06-30 03:34:00	7	4	2016-06-30 03:34:00	2016-06-30 03:39:47	347	Stirnlappen Areal 44	1	Alexie	1	Unfall, Tumor, Verletzung, OP, Schlaganfall	4	Verstehen der Worte	1	Telegrammstil beim Sprechen	1	8	2016-06-30 03:40:13	2	1	2016-06-30 03:51:40	5	5	7	6	6	6	5	6	3	3	3	3	3	2016-06-30 03:56:22	all deleted due to privacy	2016-06-30 03:56:28	1
4	2016-06-20 09:46:12	1	1	prettylearning	2016-06-20 09:47:59	2	45	16	96	2016-06-20 09:47:59	2016-06-20 09:48:36	4	3	2016-06-20 09:48:36	2016-06-20 09:53:02	266	Areal 44	1	Legastenie	0	Schlaganfälle, Tumore	2	Sprachverständnis	1	Sprechen im Telegrammstil, kurze Sätze, keine Nebensätze	1	5	2016-06-20 09:53:32	2	2	2016-06-20 10:01:02	2	2	5	5	5	6	5	5	2	2	2	2	1	2016-06-20 10:03:06	all deleted due to privacy	2016-06-20 10:03:16	1
5	2016-06-24 01:55:30	0	1	uglylearning	2016-06-24 01:57:03	2	45	16	96	2016-06-24 01:57:03	2016-06-24 01:57:33	6	4	2016-06-24 01:57:33	2016-06-24 02:01:13	220	44	1	Alexie	1	durch Schlaganfälle, Tumore, Operationen, Verletzungen	4	Sprachverständnis	1	Telegrammstil beim (spontanen) Sprechen	1	8	2016-06-24 02:01:49	2	2	2016-06-24 02:16:46	2	1	6	6	6	7	6	6	6	2	1	1	1	2016-06-24 02:19:40	all deleted due to privacy	2016-06-24 02:19:49	1
6	2016-06-27 05:41:28	0	1	uglylearning	2016-06-27 05:42:45	2	45	16	96	2016-06-27 05:42:45	2016-06-27 05:43:02	6	3	2016-06-27 05:43:02	2016-06-27 05:45:51	169	44	1	Alexie	1	Bsp. Schlaganfall, Tumor	2	Sprachverständnis	1	Probleme mit der Syntax, Sprache im Telegrammstil""	1	6	2016-06-27 05:46:06	2	1	2016-06-27 05:53:50	3	6	5	2	4	7	4	4	4	1	1	1	2	2016-06-27 05:55:12	all deleted due to privacy	2016-06-27 05:55:16	1
7	2016-06-22 03:27:58	1	1	prettylearning	2016-06-22 03:29:15	2	45	16	96	2016-06-22 03:29:15	2016-06-22 03:29:39	6	3	2016-06-22 03:29:39	2016-06-22 03:54:01	1462	im Stirnlappen des Gehirns in dem sogenannten Area	0	Alexie	1	durch Operationen oder Verletzungen, z.B. Schlaganfall	3	mit dem Sprachvermögen	0	Telegrammstil beim (spontanen) Sprechen	1	5	2016-06-22 03:54:21	1	1	2016-06-22 04:23:13	4	5	6	5	5	6	5	5	2	6	6	5	6	2016-06-22 04:27:04	all deleted due to privacy	2016-06-22 04:27:06	1
8	2016-06-20 16:28:15	1	0	prettyperformance	2016-06-20 16:29:52	2	45	16	96	2016-06-20 16:29:53	2016-06-20 16:30:40	4	3	2016-06-20 16:30:40	2016-06-20 16:36:22	342	Areal 44	1	Alexie	1	ZB Schlaganfälle, Tumore, Operationen, Verletzungen	4	Mit dem Srachverständnis	1	Sprechen: Probleme mit der Syntax, Verwdg. e. Telegrammstils	1	8	2016-06-20 16:36:46	2	1	2016-06-20 17:06:26	4	5	5	4	6	6	6	6	2	4	1	1	1	2016-06-20 17:09:37	all deleted due to privacy	2016-06-20 17:09:42	1
9	2016-06-20 13:01:37	0	0	uglyperformance	2016-06-20 13:04:26	2	45	16	96	2016-06-20 13:04:26	2016-06-20 13:05:05	5	3	2016-06-20 13:05:05	2016-06-20 13:16:14	669	Areal 44	1	Alexie	1	Durch Schlaganfälle und Tumore	2	Zu verstehen, was gesagt wird.	1	Das Problem syntaktisch korrekte Sätze zu bilden.	1	6	2016-06-20 13:16:56	1	1	2016-06-20 13:26:35	4	3	5	5	5	6	3	3	5	4	4	2	2	2016-06-20 13:28:38	all deleted due to privacy	2016-06-20 13:28:44	1
10	2016-06-23 10:01:34	0	0	uglyperformance	2016-06-23 10:03:40	2	45	16	96	2016-06-23 10:03:40	2016-06-23 10:04:13	4	3	2016-06-23 10:04:13	2016-06-23 10:09:09	296	44	1	Analphabetismus	0	Schlaganfall, Operationen, Tumore	3	Verstehen der Sprache	1	Sprechen im Telegrammstil	1	6	2016-06-23 10:09:38	2	1	2016-06-23 10:16:21	4	4	5	5	5	6	6	6	2	4	3	2	2	2016-06-23 10:17:38	all deleted due to privacy	2016-06-23 10:17:43	1
11	2016-07-05 09:09:33	0	1	uglylearning	2016-07-05 09:11:27	2	45	16	96	2016-07-05 09:11:27	2016-07-05 09:12:13	7	3	2016-07-05 09:12:13	2016-07-05 09:18:27	374	Stirnlappen im Gehirn	0	Agraphie	0	Schlaganfall	1	Verstehen	1	Telegrammstil sprechen	1	3	2016-07-05 09:19:03	2	1	2016-07-05 09:30:39	3	3	4	4	5	4	5	5	3	2	2	2	2	2016-07-05 09:33:52	all deleted due to privacy	2016-07-05 09:34:00	1
12	2016-06-20 16:04:21	1	1	prettylearning	2016-06-20 16:07:50	2	45	16	96	2016-06-20 16:07:50	2016-06-20 16:08:28	5	4	2016-06-20 16:08:28	2016-06-20 16:14:30	362	44	1	Alexie	1	z.B. durch Schlaganfälle oder Tumore	2	Sprachverständnis	1	Telegrammstil beim Sprechen	1	6	2016-06-20 16:14:53	2	1	2016-06-20 16:25:22	4	5	6	5	5	4	5	5	3	3	2	2	2	2016-06-20 16:28:36	all deleted due to privacy	2016-06-20 16:28:44	1
13	2016-06-24 11:35:44	0	0	uglyperformance	2016-06-24 11:37:39	2	45	16	96	2016-06-24 11:37:39	2016-06-24 11:38:20	7	5	2016-06-24 11:38:20	2016-06-24 11:43:19	299	Areal 44	1	Alexie	1	Schlaganfälle	1	Sprachverständnis	1	Telegrammstilsprechen	1	5	2016-06-24 11:43:46	2	2	2016-06-24 11:52:32	6	6	7	7	5	7	6	6	2	6	6	6	7	2016-06-24 11:59:06	all deleted due to privacy	2016-06-24 11:59:10	1
14	2016-06-24 14:39:20	1	1	prettylearning	2016-06-24 14:41:59	2	45	16	96	2016-06-24 14:42:00	2016-06-24 14:42:47	6	2	2016-06-24 14:42:47	2016-06-24 14:50:44	477	Areal 44	1	Alexie	1	Schlaganfall, Tumor, OPs, Verletzungen	4	mit der Wortbedeutung	1	Probleme mit der Syntax	1	8	2016-06-24 14:51:16	2	1	2016-06-24 15:04:36	2	4	5	4	5	3	6	6	2	3	1	1	1	2016-06-24 15:07:55	all deleted due to privacy	2016-06-24 15:08:02	1
15	2016-06-21 13:38:15	0	0	uglyperformance	2016-06-21 13:40:00	2	45	16	96	2016-06-21 13:40:00	2016-06-21 13:40:29	6	4	2016-06-21 13:40:29	2016-06-21 13:44:28	239	44	1	Alexie	1	Schlaganfall, Tumor, operation, Verletzung	4	Spachvermögen	0	Probleme mit der Syntax, Telegrammlstil	1	7	2016-06-21 13:44:55	2	1	2016-06-21 13:52:16	2	2	4	4	5	3	4	6	2	2	2	2	2	2016-06-21 13:53:40	all deleted due to privacy	2016-06-21 13:53:46	1
16	2016-06-27 16:10:03	0	0	uglyperformance	2016-06-27 16:12:18	2	45	16	96	2016-06-27 16:12:18	2016-06-27 16:13:17	7	5	2016-06-27 16:13:17	2016-06-27 16:21:00	463	44	1	Alexie	1	Schlaganfällen, Tumoren, Operationen, Verletzungen	4	mit dem Sprachvermögen	0	Telegrammstil beim (spontanen)sprechen	1	7	2016-06-27 16:21:52	2	1	2016-06-27 16:35:59	3	3	6	6	4	7	5	5	1	4	4	3	4	2016-06-27 16:40:29	all deleted due to privacy	2016-06-27 16:40:41	1
17	2016-06-23 07:21:48	0	1	uglylearning	2016-06-23 07:24:10	2	45	16	96	2016-06-23 07:24:10	2016-06-23 07:24:57	6	4	2016-06-23 07:24:57	2016-06-23 07:28:57	240	Areal 44	1	Alexie	1	Durch einen Schlaganfall oder Tumore	2	Mit dem Sprachvermögen	0	Schwierigkeiten bei der Bildung von Sätzen (Telegrammstil)	1	5	2016-06-23 07:29:23	1	1	2016-06-23 07:45:22	6	6	6	6	6	6	6	6	2	2	2	4	2	2016-06-23 07:47:20	all deleted due to privacy	2016-06-23 07:47:30	1
18	2016-06-20 13:31:50	1	0	prettyperformance	2016-06-20 13:34:55	2	45	16	96	2016-06-20 13:34:55	2016-06-20 13:36:00	7	5	2016-06-20 13:36:00	2016-06-20 13:46:12	612	Areal 44	1	Alexie	1	Schlaganfälle,Tumore,Operationen,Verletzungen	4	Sprachverständnis	1	im Telegrammstil sprechen,1-3Wortsätze	1	8	2016-06-20 13:46:42	2	2	2016-06-20 14:01:47	4	4	4	4	4	4	4	4	4	4	4	4	4	2016-06-20 14:07:29	all deleted due to privacy	2016-06-20 14:07:39	1
19	2016-06-20 20:47:10	1	1	prettylearning	2016-06-20 20:48:35	2	45	16	96	2016-06-20 20:48:36	2016-06-20 20:49:06	4	4	2016-06-20 20:49:06	2016-06-20 20:55:00	354	44	1	Legasthenie	0	Schlaganfall, Tumor	2	kognitive Fähigkeiten	0	Telegrammstil	1	4	2016-06-20 20:55:24	2	1	2016-06-20 21:09:24	6	4	7	5	7	7	4	7	1	4	4	1	1	2016-06-20 21:13:52	all deleted due to privacy	2016-06-20 21:13:58	1
20	2016-06-30 16:20:26	0	0	uglyperformance	2016-06-30 16:21:38	2	45	16	96	2016-06-30 16:21:38	2016-06-30 16:22:13	6	3	2016-06-30 16:22:13	2016-06-30 16:26:20	247	Areal 44	1	Alexie	1	Schlaganfälle oder Tumore	2	Sprachverständnis	1	Probleme mit der Sytax, Telegrammstil beim Sprechen	1	6	2016-06-30 16:26:46	2	1	2016-06-30 16:33:59	4	4	6	6	4	7	5	5	3	4	1	1	1	2016-06-30 16:36:14	all deleted due to privacy	2016-06-30 16:36:19	1
21	2016-06-26 03:49:52	0	0	uglyperformance	2016-06-26 03:51:59	2	45	16	96	2016-06-26 03:52:00	2016-06-26 03:52:32	6	4	2016-06-26 03:52:33	2016-06-26 03:57:37	304	areal 44	1	aphasie	0	schlaganfall	1	sprachverständnis	1	Probleme mit Syntax	1	4	2016-06-26 03:58:07	1	1	2016-06-26 04:11:26	3	5	6	6	5	5	6	5	3	3	3	3	3	2016-06-26 04:13:51	all deleted due to privacy	2016-06-26 04:14:00	1
22	2016-07-06 08:23:57	1	0	prettyperformance	2016-07-06 08:27:04	2	45	16	96	2016-07-06 08:27:04	2016-07-06 08:27:45	6	4	2016-07-06 08:27:45	2016-07-06 08:32:36	291	Areal 44	1	Aphasie	0	Tumor, Schlaganfall	2	Sprachverständnis	1	Telegrammstil	1	5	2016-07-06 08:33:16	2	1	2016-07-06 08:48:35	6	3	6	6	6	5	6	6	2	1	1	1	1	2016-07-06 08:52:22	all deleted due to privacy	2016-07-06 08:52:29	1
23	2016-06-23 17:36:16	0	0	uglyperformance	2016-06-23 17:38:04	2	45	16	96	2016-06-23 17:38:04	2016-06-23 17:38:40	7	4	2016-06-23 17:38:41	2016-06-23 17:42:57	256	Areal 44 im Stirnlappen des Gehirns	1	Alexie	1	Schlaganfälle, Tumore, Verletzungen, Operationen	4	Sprachverständnis	1	Telegrammstil beim Sprechen	1	8	2016-06-23 17:43:21	2	1	2016-06-23 17:58:22	3	4	5	5	5	7	7	6	2	2	2	2	2	2016-06-23 18:00:49	all deleted due to privacy	2016-06-23 18:00:55	1
24	2016-06-20 10:08:14	1	1	prettylearning	2016-06-20 10:12:14	2	45	16	96	2016-06-20 10:12:14	2016-06-20 10:13:01	6	3	2016-06-20 10:13:01	2016-06-20 10:18:53	352	Areal 44TStirnlappen	1	Alexie	1	Tumor, Schlaganfall	2	Wortbedeutung/Sprachverständnis	1	Telegrammstil beim spontanen Sprechen	1	6	2016-06-20 10:19:19	2	1	2016-06-20 10:30:29	5	5	5	4	5	7	5	5	2	1	1	1	1	2016-06-20 10:32:23	all deleted due to privacy	2016-06-20 10:32:29	1
25	2016-06-28 04:34:10	1	1	prettylearning	2016-06-28 04:36:18	2	45	16	96	2016-06-28 04:36:18	2016-06-28 04:37:11	7	2	2016-06-28 04:37:11	2016-06-28 04:41:13	242	Sprachbildung	0	Aphasie	0	Schlaganfälle oder Tumore	2	Sprachverständnis	1	Störung der Sprache	0	3	2016-06-28 04:41:43	2	1	2016-06-28 04:50:41	1	2	4	2	4	4	4	5	3	4	1	1	1	2016-06-28 04:52:15	all deleted due to privacy	2016-06-28 04:52:22	1
26	2016-06-21 06:48:28	0	1	uglylearning	2016-06-21 06:51:17	2	45	16	96	2016-06-21 06:51:17	2016-06-21 06:51:59	6	4	2016-06-21 06:51:59	2016-06-21 06:57:32	333	Areal 44	1	Alexie	1	Schlaganfälle/Tumore/Operationen/Verletzungen	4	Sprachverständnis	1	Syntaxprobleme	1	8	2016-06-21 06:58:02	2	1	2016-06-21 07:19:04	2	2	3	4	4	6	4	4	3	3	2	1	3	2016-06-21 07:22:04	all deleted due to privacy	2016-06-21 07:22:14	1
27	2016-06-30 15:39:56	1	0	prettyperformance	2016-06-30 15:41:42	2	45	16	96	2016-06-30 15:41:42	2016-06-30 15:42:12	2	3	2016-06-30 15:42:12	2016-06-30 15:47:57	345	Areal 44	1	Alexie	1	Schlaganfälle, Tumore, OPs, Verletzungen	4	Wortbedeutungen	1	Sprachstörung	0	7	2016-06-30 15:48:13	1	2	2016-06-30 15:56:14	1	2	6	6	6	4	6	6	2	2	1	1	1	2016-06-30 15:57:51	all deleted due to privacy	2016-06-30 15:57:56	1
28	2016-06-20 14:23:12	0	0	uglyperformance	2016-06-20 14:25:31	2	45	16	96	2016-06-20 14:25:31	2016-06-20 14:26:15	5	3	2016-06-20 14:26:15	2016-06-20 14:32:40	385	Areal 44	1	Alexi	0	Schlaganfall, Tumor, Unfall	2	mit den kognitiven Funktionen	0	Sprechen im Telegrammstil	1	4	2016-06-20 14:33:05	1	1	2016-06-20 14:41:14	5	5	6	6	7	7	5	6	2	2	1	3	1	2016-06-20 14:42:34	all deleted due to privacy	2016-06-20 14:42:40	1
29	2016-06-21 12:08:23	1	0	prettyperformance	2016-06-21 12:10:47	2	45	16	96	2016-06-21 12:10:47	2016-06-21 12:11:31	6	4	2016-06-21 12:11:32	2016-06-21 12:18:13	401	Sprachbildung	0	Alexie	1	Schlaganfall	1	Sprachvermögen	0	spontanes sprechen	0	2	2016-06-21 12:18:43	1	1	2016-06-21 12:32:06	5	6	5	5	5	5	5	5	2	6	2	6	5	2016-06-21 12:34:42	all deleted due to privacy	2016-06-21 12:34:48	1
30	2016-06-27 02:24:17	1	1	prettylearning	2016-06-27 02:26:39	2	45	16	96	2016-06-27 02:26:39	2016-06-27 02:27:19	5	3	2016-06-27 02:27:19	2016-06-27 02:31:39	260	Areal 44 des Stirnlappens	1	Alexie	1	Schlaganfälle, Tumore, Operationen, Verletzungen	4	Sprachverständnis	1	Telegrammstil beim spontanen Sprechen	1	8	2016-06-27 02:32:04	1	1	2016-06-27 02:38:57	5	4	5	5	6	6	6	6	2	4	3	4	3	2016-06-27 02:41:04	all deleted due to privacy	2016-06-27 02:41:10	1
31	2016-07-07 01:33:35	1	1	prettylearning	2016-07-07 01:37:08	2	45	16	96	2016-07-07 01:37:08	2016-07-07 01:37:57	5	4	2016-07-07 01:37:58	2016-07-07 01:46:17	499	44	1	Alexie	1	Schlaganfälle, Tumore, Operationen, Verletzungen	4	Sprachverständnis	1	Sprechen im Telegrammstil	1	8	2016-07-07 01:46:41	2	1	2016-07-07 01:56:14	3	3	5	5	5	6	3	6	5	3	3	3	2	2016-07-07 02:00:03	all deleted due to privacy	2016-07-07 02:00:11	1
32	2016-06-21 04:17:55	1	1	prettylearning	2016-06-21 04:22:45	2	45	16	96	2016-06-21 04:22:46	2016-06-21 04:23:05	5	2	2016-06-21 04:23:05	2016-06-21 04:27:00	235	44	1	Aphasie	0	Tumore , verletzungen	2	kognitiv, motorisch	0	Probleme mit der Syntak	1	4	2016-06-21 04:27:17	1	1	2016-06-21 04:31:20	5	6	6	6	6	6	6	6	6	6	6	6	6	2016-06-21 04:32:20	all deleted due to privacy	2016-06-21 04:32:24	1
33	2016-06-24 17:21:45	0	1	uglylearning	2016-06-24 17:23:52	2	45	16	96	2016-06-24 17:23:52	2016-06-24 17:24:36	7	4	2016-06-24 17:24:36	2016-06-24 17:28:34	238	Stirnlappen Areal 44	1	Alexie	1	z. .B. durch Schlaganfälle	1	Sprachverständnis	1	sprechen im Telegrammstil	1	5	2016-06-24 17:28:55	2	1	2016-06-24 17:35:28	2	2	6	4	1	7	2	3	5	4	1	1	2	2016-06-24 17:36:57	all deleted due to privacy	2016-06-24 17:37:02	1
34	2016-06-25 04:41:00	0	1	uglylearning	2016-06-25 04:44:02	2	45	16	96	2016-06-25 04:44:02	2016-06-25 04:44:48	7	5	2016-06-25 04:44:48	2016-06-25 04:54:26	578	44	1	Alexie	1	durch Schlaganfälle, Tumore, Operationen	3	Sprachverständnis	1	Probleme mit der Syntax, Sprache im Telegrammstil	1	7	2016-06-25 04:55:07	1	1	2016-06-25 05:23:58	6	4	7	4	7	7	7	7	1	7	4	3	6	2016-06-25 05:26:26	all deleted due to privacy	2016-06-25 05:26:35	1
35	2016-06-24 08:53:11	1	1	prettylearning	2016-06-24 08:55:36	2	45	16	96	2016-06-24 08:55:36	2016-06-24 08:56:34	4	4	2016-06-24 08:56:35	2016-06-24 09:06:49	614	Stirnlappen - Areal 44	1	Aphasie	0	Schlaganfaälle oder Tumore	2	mit dem Sprachverständnis	1	sprechen im Telegrammstil	1	5	2016-06-24 09:07:36	1	2	2016-06-24 09:20:56	2	4	5	3	3	7	4	5	3	2	1	1	1	2016-06-24 09:24:18	all deleted due to privacy	2016-06-24 09:24:23	1
36	2016-06-26 18:12:45	0	0	uglyperformance	2016-06-26 18:18:38	2	45	16	96	2016-06-26 18:18:38	2016-06-26 18:21:19	7	4	2016-06-26 18:21:20	2016-06-26 18:41:43	1223	im Areal 44 im Stirnlappen des Gehirns	1	Alexie	1	Schlaganfälle, Tumore,Operationen, Verletzungen	4	Sprachverständnis, Wortbeseutung	1	Probleme bei der Syntax, wenig Sprachmelodie, stammelnd	1	8	2016-06-26 18:42:40	2	1	2016-06-26 19:20:37	3	4	3	5	4	4	5	5	3	3	3	3	3	2016-06-26 19:23:47	all deleted due to privacy	2016-06-26 19:23:58	1
37	2016-06-22 17:44:53	0	1	uglylearning	2016-06-22 17:45:57	2	45	16	96	2016-06-22 17:45:57	2016-06-22 17:46:31	6	5	2016-06-22 17:46:31	2016-06-22 17:46:56	25	Stirnlappen des Gehirns in dem sogenannten Areal 4	0	Aphasie	0	Erworben werden können Aphasien beispielsweise durch Schlag	0	Sprachverständnis	1	. Sie haben Probleme mit der Syntax und verwenden somit eine	1	2	2016-06-22 17:47:17	1	1	2016-06-22 17:55:13	3	4	3	4	4	5	5	5	3	5	2	2	5	2016-06-22 17:58:32	all deleted due to privacy	2016-06-22 17:58:38	1
38	2016-06-30 09:08:05	0	1	uglylearning	2016-06-30 09:10:18	2	45	16	96	2016-06-30 09:10:18	2016-06-30 09:10:57	6	4	2016-06-30 09:10:58	2016-06-30 09:19:53	535	Areal 44	1	Alexie	1	Verletzungen, Operationen, Krankheiten	2	Sprachverständnis	1	Probleme mit Syntax, sprechen im Telegrammstil	1	6	2016-06-30 09:20:21	1	1	2016-06-30 09:30:04	4	3	5	5	5	6	6	6	2	3	1	1	1	2016-06-30 09:34:04	all deleted due to privacy	2016-06-30 09:34:12	1
39	2016-06-20 16:20:28	1	1	prettylearning	2016-06-20 16:21:55	2	45	16	96	2016-06-20 16:21:55	2016-06-20 16:22:23	5	4	2016-06-20 16:22:23	2016-06-20 16:25:22	179	Areal 44	1	Alexie bzw. Agraphie	0	Schlaganfälle, Tumore, Operationen, Verletzungen	4	Sprachverständnis	1	Probleme mit der Syntax beim Sprechen	1	7	2016-06-20 16:25:43	2	1	2016-06-20 16:33:35	4	3	6	6	5	6	6	6	2	4	3	3	3	2016-06-20 16:35:37	all deleted due to privacy	2016-06-20 16:35:41	1
40	2016-06-22 02:24:17	0	1	uglylearning	2016-06-22 02:26:44	2	45	16	96	2016-06-22 02:26:44	2016-06-22 02:27:38	5	3	2016-06-22 02:27:38	2016-06-22 02:35:28	470	areal 44 (sogenannten)	1	aphasie	0	schlaganfall	1	mit dem sprachvermögen	0	sprechen im telegrammstil	1	3	2016-06-22 02:36:05	1	1	2016-06-22 02:47:44	4	5	5	5	5	3	5	5	3	5	5	4	4	2016-06-22 02:50:23	all deleted due to privacy	2016-06-22 02:50:31	1
41	2016-06-24 01:33:26	1	0	prettyperformance	2016-06-24 01:35:16	2	45	16	96	2016-06-24 01:35:17	2016-06-24 01:36:07	7	4	2016-06-24 01:36:07	2016-06-24 01:44:05	478	Areal44	1	Agraphie	0	Schlaganfall Tumore Verletzungen Operationen	4	Wortfindung	1	telegrammstil beim Sprechen	1	7	2016-06-24 01:44:37	1	1	2016-06-24 01:56:59	3	3	3	3	5	7	7	7	1	2	2	2	2	2016-06-24 03:35:39	all deleted due to privacy	2016-06-24 03:35:48	1
42	2016-06-21 16:39:49	0	0	uglyperformance	2016-06-21 16:42:05	2	45	16	96	2016-06-21 16:42:05	2016-06-21 16:42:50	4	3	2016-06-21 16:42:50	2016-06-21 16:49:32	402	Areal 44	1	analphetismus	0	durch schlaganfälle ,unfälle	2	sprachverständnis	1	Probleme bei der spontansprache ,mit mit der Syntax sprechen	1	5	2016-06-21 16:50:03	2	2	2016-06-21 17:00:00	4	3	5	5	4	5	4	4	3	3	3	3	3	2016-06-21 17:02:06	all deleted due to privacy	2016-06-21 17:02:19	1
43	2016-06-23 07:27:16	0	0	uglyperformance	2016-06-23 07:29:40	2	45	16	96	2016-06-23 07:29:40	2016-06-23 07:30:36	4	4	2016-06-23 07:30:36	2016-06-23 07:37:06	390	Areal 44	1	Alexie	1	Schlaganfälle oder Tumore; Operationen und Verletzungen	4	mit dem Sprachverständnis	1	Probleme mit der Syntax, Telegrammstil beim Sprechen	1	8	2016-06-23 07:37:30	1	1	2016-06-23 07:54:34	4	3	2	1	5	5	6	6	2	4	1	1	1	2016-06-23 07:58:28	all deleted due to privacy	2016-06-23 07:58:35	1
44	2016-06-21 00:21:25	0	1	uglylearning	2016-06-21 00:25:37	2	45	16	96	2016-06-21 00:25:37	2016-06-21 00:26:32	5	2	2016-06-21 00:26:32	2016-06-21 00:34:21	469	Areal 44	1	Aphasie	0	Schlaganfälle, Tumore, Operationen, Verletzungen	4	Haupt- und Nebensätze zu bilden	0	Telegrammstil beim (spontanen) Sprechen	1	6	2016-06-21 00:34:51	2	1	2016-06-21 00:54:14	3	3	4	3	4	6	5	5	4	2	1	1	1	2016-06-21 00:57:49	all deleted due to privacy	2016-06-21 00:58:13	1
45	2016-06-21 03:06:21	0	0	uglyperformance	2016-06-21 03:09:12	2	45	16	96	2016-06-21 03:09:12	2016-06-21 03:09:32	4	3	2016-06-21 03:09:32	2016-06-21 03:11:54	142	Stirnlappen des Gehirns	0	Aphasien	0	Schlaganfälle oder Tumore	2	Sprachvermögen	0	erworbene Störungen der Sprache	0	2	2016-06-21 03:12:12	2	1	2016-06-21 03:23:18	2	2	5	4	4	5	5	5	3	3	3	3	3	2016-06-21 03:24:07	all deleted due to privacy	2016-06-21 03:24:14	1
46	2016-06-20 09:41:08	1	0	prettyperformance	2016-06-20 09:43:05	2	45	16	96	2016-06-20 09:43:06	2016-06-20 09:43:50	6	4	2016-06-20 09:43:50	2016-06-20 09:46:27	157	wird im Text nicht erklärt	0	wird im Text nicht erklärt	0	Schlaganfälle & Tumore, Operationen & Verletzungen	4	wird im Text nicht erklärt	0	wird im Text nicht erklärt	0	4	2016-06-20 09:46:54	2	1	2016-06-20 09:54:09	4	5	5	4	4	6	6	6	2	4	2	2	1	2016-06-20 09:56:08	all deleted due to privacy	2016-06-20 09:56:13	1
47	2016-06-20 14:16:10	0	0	uglyperformance	2016-06-20 14:18:39	2	45	16	96	2016-06-20 14:18:39	2016-06-20 14:20:38	6	3	2016-06-20 14:20:39	2016-06-20 14:30:18	579	Areal 44	1	Alexie/ Agraphie	0	durch Schlaganfälle, Tumore, Operationen, Verletzungen	4	Mit der Wortdeutung	1	Patienten benutzen Telegrammstil beim (spontanen) Sprechen.	1	7	2016-06-20 14:30:49	2	1	2016-06-20 14:43:35	4	4	5	5	5	6	5	5	3	4	1	1	1	2016-06-20 14:46:58	all deleted due to privacy	2016-06-20 14:47:05	1
48	2016-06-20 16:47:19	1	1	prettylearning	2016-06-20 16:49:52	2	45	16	96	2016-06-20 16:49:52	2016-06-20 16:50:21	7	4	2016-06-20 16:50:21	2016-06-20 16:54:07	226	44	1	Alexie	1	Schlaganfall, Tumor, Verletzung, Operation	4	Sprachvermögen	0	Probleme mit der Syntax, spontanes Sprechen im Telegrammstil	1	7	2016-06-20 16:54:28	1	1	2016-06-20 17:04:01	4	5	6	6	6	6	5	6	6	4	4	3	3	2016-06-20 17:05:55	all deleted due to privacy	2016-06-20 17:06:06	1
49	2016-06-25 17:00:13	0	0	uglyperformance	2016-06-25 17:02:22	2	45	16	96	2016-06-25 17:02:24	2016-06-25 17:02:57	6	5	2016-06-25 17:02:57	2016-06-25 17:07:23	266	Broca-Sprachzentrum	0	Alexie	1	Schlaganfälle, Tumore, Operationen, Verletzungen	4	Mit dem Sprachvermögen	0	Telegrammstil beim Sprechen	1	6	2016-06-25 17:07:59	2	1	2016-06-25 17:17:25	4	5	5	5	6	6	6	6	2	5	2	3	2	2016-06-25 17:19:11	all deleted due to privacy	2016-06-25 17:19:17	1
50	2016-06-20 15:22:43	0	1	uglylearning	2016-06-20 15:26:27	2	45	16	96	2016-06-20 15:26:28	2016-06-20 15:27:13	7	3	2016-06-20 15:27:14	2016-06-20 15:34:18	424	Broca Sprachzentrum im Areal 44 nach Brodmann	1	Alexie	1	durch Schlaganfälle, Tumore, Operationen, Verletzungen	4	Sprachverständnis	1	Telegrammstil	1	8	2016-06-20 15:34:57	1	2	2016-06-20 15:56:29	2	3	6	4	5	5	5	5	3	2	1	1	2	2016-06-20 16:03:31	all deleted due to privacy	2016-06-20 16:03:39	1
51	2016-06-26 11:34:04	1	1	prettylearning	2016-06-26 11:37:54	2	45	16	96	2016-06-26 11:37:55	2016-06-26 11:39:06	5	4	2016-06-26 11:39:06	2016-06-26 11:52:15	789	Areal 44	1	Alexie	1	Schlaganfall, Tumor o. OP	3	Wortbedeutung	1	Telegrammstil	1	7	2016-06-26 11:53:05	1	1	2016-06-26 12:09:42	2	5	6	5	5	3	5	5	3	5	4	3	4	2016-06-26 12:12:32	all deleted due to privacy	2016-06-26 12:12:39	1
52	2016-06-21 14:47:52	1	1	prettylearning	2016-06-21 14:51:24	2	45	16	96	2016-06-21 14:51:24	2016-06-21 14:52:01	6	4	2016-06-21 14:52:01	2016-06-21 15:02:42	641	Areal 44	1	Alexie	1	Schlaganfälle, Tumore, Operationen, Verletzungen	4	Sprachverständnis	1	Telegrammstil beim Sprechen	1	8	2016-06-21 15:03:27	1	2	2016-06-21 15:15:48	5	5	6	6	4	6	5	4	4	3	2	2	2	2016-06-21 15:20:25	all deleted due to privacy	2016-06-21 15:20:34	1
53	2016-06-24 03:25:24	0	1	uglylearning	2016-06-24 03:26:36	2	45	16	96	2016-06-24 03:26:36	2016-06-24 03:26:53	7	4	2016-06-24 03:26:53	2016-06-24 03:33:03	370	Areal A44	1	Alexie	1	Schlaganfälle, Tumore, Verletzungen, OPs	4	Sprachverständnis, Wortbedeutung	1	Syntaxprobleme (Telegrammstil) bei Broca-Aphasie	1	8	2016-06-24 03:33:15	1	1	2016-06-24 03:42:47	7	7	7	4	7	6	7	7	1	4	4	1	1	2016-06-24 03:45:12	all deleted due to privacy	2016-06-24 03:45:18	1
54	2016-06-20 11:35:15	0	1	uglylearning	2016-06-20 11:37:20	2	45	16	96	2016-06-20 11:37:20	2016-06-20 11:41:24	7	4	2016-06-20 11:41:24	2016-06-20 11:50:17	533	Broca-Sprachzentrum	0	Alexie	1	durch Schlaganfälle oder Tumore	2	mit dem Sprachverständnis	1	sprechen im Telegrammstil	1	5	2016-06-20 11:51:02	2	2	2016-06-20 12:04:03	7	7	7	7	6	7	1	5	2	6	5	3	4	2016-06-20 12:07:11	all deleted due to privacy	2016-06-20 12:07:19	1
55	2016-06-20 11:11:45	1	1	prettylearning	2016-06-20 11:14:39	2	45	16	96	2016-06-20 11:14:39	2016-06-20 11:15:29	7	5	2016-06-20 11:15:29	2016-06-20 11:25:27	598	Stirnlappen des Gehirns in dem sogenannten Areal 4	0	Aphasie	0	Durch Schlaganfälle,Tumore, Operationen oder Verletztungen	4	Mit dem Sprachvermögen	0	Man verwendet einen Telegrammstil beim spontanen Sprechen	1	5	2016-06-20 11:25:59	2	2	2016-06-20 11:36:06	4	5	6	7	6	4	6	7	1	4	1	1	4	2016-06-20 11:38:17	all deleted due to privacy	2016-06-20 11:38:23	1
56	2016-06-21 01:02:31	0	0	uglyperformance	2016-06-21 01:03:56	2	45	16	96	2016-06-21 01:03:56	2016-06-21 01:04:30	5	2	2016-06-21 01:04:30	2016-06-21 01:10:02	332	Areal 44 (Stirnlappen d. Gehirns)	1	Alexie	1	Schlaganfall, Tumor, OP, Verletzung	4	Sprachvermögen	0	Telegrammstil beim (spontanen) Sprechen	1	7	2016-06-21 01:10:26	2	1	2016-06-21 01:19:15	5	5	5	4	6	6	5	5	2	4	4	1	1	2016-06-21 01:20:53	all deleted due to privacy	2016-06-21 01:20:58	1
57	2016-06-20 20:12:08	0	1	uglylearning	2016-06-20 20:14:21	2	45	16	96	2016-06-20 20:14:21	2016-06-20 20:14:51	6	3	2016-06-20 20:14:51	2016-06-20 20:19:30	279	weiß ich nicht	0	Aplexie	0	Krankheit, Operation	1	Sprachverständnis	1	Probleme mit der Sprachsyntax	1	3	2016-06-20 20:19:53	2	1	2016-06-20 20:30:06	4	3	5	5	5	5	4	5	3	3	3	2	3	2016-06-20 20:34:00	all deleted due to privacy	2016-06-20 20:34:07	1
58	2016-06-21 07:59:01	1	1	prettylearning	2016-06-21 08:01:13	2	45	16	96	2016-06-21 08:01:13	2016-06-21 08:02:07	6	3	2016-06-21 08:02:07	2016-06-21 08:11:07	540	Stirnlappen	0	Alexie	1	Krankheit, Unfall, Operation	1	Sprachverständnis	1	Telegrammstil beim sprechen	1	4	2016-06-21 08:12:00	2	1	2016-06-21 08:24:06	1	1	6	6	4	5	5	4	4	2	1	1	1	2016-06-21 08:26:53	all deleted due to privacy	2016-06-21 08:27:00	1
59	2016-06-21 10:23:50	0	1	uglylearning	2016-06-21 10:26:46	2	45	16	96	2016-06-21 10:26:47	2016-06-21 10:27:46	6	4	2016-06-21 10:27:46	2016-06-21 10:33:36	350	Areal 44	1	Aphasie	0	Schlaganfälle oder Tumore	2	Sprachverständnis, Wortbedeutung	1	Telegrammstil beim Sprechen	1	5	2016-06-21 10:33:59	2	1	2016-06-21 10:48:06	2	2	6	5	5	5	5	5	2	3	1	1	1	2016-06-21 10:51:51	all deleted due to privacy	2016-06-21 10:51:59	1
60	2016-06-21 08:36:39	1	1	prettylearning	2016-06-21 08:38:09	2	45	16	96	2016-06-21 08:38:10	2016-06-21 08:38:36	6	2	2016-06-21 08:38:36	2016-06-21 08:42:13	217	Sprachbildung	0	Aphasie	0	Schlaganfall, Tumor	2	Sprachverständnis	1	Sprechen im Telegrammstil	1	4	2016-06-21 08:42:33	1	1	2016-06-21 08:48:46	5	5	5	4	5	5	5	5	2	4	1	1	1	2016-06-21 08:50:26	all deleted due to privacy	2016-06-21 08:50:30	1
61	2016-07-09 02:24:34	0	0	uglyperformance	2016-07-09 02:26:33	2	45	16	96	2016-07-09 02:26:33	2016-07-09 02:27:00	7	4	2016-07-09 02:27:00	2016-07-09 02:30:59	239	44	1	Alexie	1	Schlaganfall, Tumor, Operation, Verletzung	4	Sprachverständnis	1	Telegrammstil	1	8	2016-07-09 02:31:22	1	2	2016-07-09 02:40:03	5	5	6	6	6	6	6	6	2	1	1	1	1	2016-07-09 02:42:58	all deleted due to privacy	2016-07-09 02:43:03	1
62	2016-06-20 09:53:05	0	0	uglyperformance	2016-06-20 09:54:41	2	45	16	96	2016-06-20 09:54:41	2016-06-20 09:54:55	7	5	2016-06-20 09:54:55	2016-06-20 10:07:28	753	Areal 44, im Stirnlappen des Gehirns	1	Alexie	1	Schlaganfälle, Tumore, nach Verletzungen oder OPs	4	Sprachverständnis,selten Probleme mit der Wortbedeutung	1	Sprechen im Telegrammstil	1	8	2016-06-20 10:07:53	2	2	2016-06-20 10:22:56	6	6	6	6	7	7	7	7	1	6	5	4	4	2016-06-20 10:24:27	all deleted due to privacy	2016-06-20 10:24:31	1
63	2016-06-23 07:06:39	1	1	prettylearning	2016-06-23 07:08:35	2	45	16	96	2016-06-23 07:08:36	2016-06-23 07:08:58	6	4	2016-06-23 07:08:58	2016-06-23 07:12:54	236	44. Areal	1	Aplexie	0	OPs, Schlaganfall, Krebs, Verletzungen	3	Artikulation von Wörtern	0	Telegrammstil beim Sprechen, nur kurze Sätze möglich	1	5	2016-06-23 07:13:13	2	1	2016-06-23 07:20:39	4	4	6	4	4	6	5	5	2	4	4	2	2	2016-06-23 07:21:56	all deleted due to privacy	2016-06-23 07:22:02	1
64	2016-06-20 13:04:57	1	1	prettylearning	2016-06-20 13:07:10	2	45	16	96	2016-06-20 13:07:10	2016-06-20 13:07:46	6	4	2016-06-20 13:07:46	2016-06-20 13:14:17	391	Areal 44	1	Alexie	1	Schlaganfälle, Tumore	2	Sprachverständnis	1	Probleme mit der Sprachsyntax	1	6	2016-06-20 13:14:41	2	2	2016-06-20 13:23:23	3	2	5	4	3	7	4	4	4	3	3	5	2	2016-06-20 13:26:42	all deleted due to privacy	2016-06-20 13:26:52	1
65	2016-06-20 12:06:59	0	0	uglyperformance	2016-06-20 12:10:45	2	45	16	96	2016-06-20 12:10:45	2016-06-20 12:12:15	6	4	2016-06-20 12:12:15	2016-06-20 12:16:51	276	Areal 44	1	Alexie	1	Schlaganfall, tumore	2	Wortbedeutung	1	Telegrammstil beim spontanen Sprechen	1	6	2016-06-20 12:17:09	2	2	2016-06-20 12:24:23	5	5	5	5	5	6	6	6	1	5	4	1	1	2016-06-20 12:26:24	all deleted due to privacy	2016-06-20 12:26:34	1
66	2016-07-06 09:30:05	0	1	uglylearning	2016-07-06 09:32:10	2	45	16	96	2016-07-06 09:32:10	2016-07-06 09:32:55	5	4	2016-07-06 09:32:56	2016-07-06 09:41:58	542	Areal 44	1	kognitiven Funktionen	0	Schlaganfälle oder Tumore	2	Sprachvermögen	0	Telegrammstil beim (spontanen) Sprechen	1	4	2016-07-06 09:42:22	2	1	2016-07-06 09:58:49	2	3	4	2	3	4	5	3	3	3	2	1	2	2016-07-06 10:03:51	all deleted due to privacy	2016-07-06 10:03:59	1
67	2016-06-21 05:15:36	1	1	prettylearning	2016-06-21 05:16:38	2	45	16	96	2016-06-21 05:16:39	2016-06-21 05:17:08	6	3	2016-06-21 05:17:08	2016-06-21 05:20:06	178	Areal 44	1	Aphasie	0	Bspw. Schlaganfaelle oder Tumore	2	Sprachvermoegen	0	Probleme mit der Syntax, sprechen im Telegrammstil	1	4	2016-06-21 05:20:34	2	1	2016-06-21 05:28:15	2	2	5	5	5	4	5	6	2	4	2	3	3	2016-06-21 05:30:17	all deleted due to privacy	2016-06-21 05:30:22	1
68	2016-06-20 15:17:16	1	0	prettyperformance	2016-06-20 15:19:27	2	45	16	96	2016-06-20 15:19:27	2016-06-20 15:21:17	5	4	2016-06-20 15:21:17	2016-06-20 15:27:03	346	Im Stirnlappenareal 44.	1	Alexie.	1	Schlaganfälle, Operationen, Verletzungen, Tumore.	4	Mit dem Sprachvermögen.	0	Syntaxproblem beim Sprechen, führt zu einem Telegrammstil.	1	7	2016-06-20 15:27:28	2	1	2016-06-20 15:40:16	4	3	5	6	6	6	6	6	2	1	1	1	1	2016-06-20 15:43:41	all deleted due to privacy	2016-06-20 15:43:51	1
69	2016-06-21 12:14:36	1	1	prettylearning	2016-06-21 12:15:44	2	45	16	96	2016-06-21 12:15:44	2016-06-21 12:16:01	5	4	2016-06-21 12:16:01	2016-06-21 12:17:17	76	Areal 44	1	Alexie	1	Schlaganfall, Tumor, OP, Verletzung	4	Sprachverständnis	1	Telegrammstil beim Sprechen	1	8	2016-06-21 12:17:54	2	1	2016-06-21 12:34:05	5	6	6	6	6	7	6	6	1	4	1	1	1	2016-06-21 12:38:49	all deleted due to privacy	2016-06-21 12:38:54	1
70	2016-06-21 01:51:21	0	0	uglyperformance	2016-06-21 01:54:10	2	45	16	96	2016-06-21 01:54:10	2016-06-21 01:54:53	6	3	2016-06-21 01:54:53	2016-06-21 01:59:03	250	Areal 44	1	Aphasie	0	Schlaganfälle, Tumore	2	Sprachvermögen	0	Sprechen im Tlegrammstil	1	4	2016-06-21 01:59:38	1	1	2016-06-21 02:12:40	2	2	3	5	3	5	5	5	3	3	3	2	3	2016-06-21 02:14:49	all deleted due to privacy	2016-06-21 02:14:58	1
71	2016-06-21 07:44:29	1	0	prettyperformance	2016-06-21 07:48:57	2	45	16	96	2016-06-21 07:48:58	2016-06-21 07:49:57	7	3	2016-06-21 07:49:58	2016-06-21 08:17:45	1667	Sprachbildung	0	Aphasie	0	durch Schlaganfall, Tumore	2	mit dem Sprachverständnis	1	eine Sprachstörung	0	3	2016-06-21 08:18:27	2	2	2016-06-21 08:44:44	4	5	6	5	7	4	5	5	2	4	4	2	3	2016-06-21 08:50:50	all deleted due to privacy	2016-06-21 08:51:03	1
72	2016-06-28 09:42:21	1	0	prettyperformance	2016-06-28 09:43:55	2	45	16	96	2016-06-28 09:43:55	2016-06-28 09:44:38	4	4	2016-06-28 09:44:39	2016-06-28 09:50:05	326	Areal 44, im Stirnlappen	1	Alexie oder alternativ Agraphie	0	Schlaganfälle, Tumore	2	Kognitive Fähigkeiten, Sprachverständnis/ Sprachvermögen	0	Telegrammstil während des Sprechens	1	4	2016-06-28 09:50:43	2	1	2016-06-28 10:08:14	4	4	4	4	5	5	5	5	3	4	3	4	3	2016-06-28 10:39:33	all deleted due to privacy	2016-06-28 10:39:38	1
73	2016-06-21 03:19:06	0	1	uglylearning	2016-06-21 03:20:43	2	45	16	96	2016-06-21 03:20:43	2016-06-21 03:21:09	5	3	2016-06-21 03:21:09	2016-06-21 03:27:20	371	Sitirnlappen; Areal 44	1	Alexie	1	z.B. Schlaganfälle und Tumore	2	Wartverständnis	0	Probleme einen Satz zu bilden	1	5	2016-06-21 03:27:43	2	1	2016-06-21 03:35:29	4	4	5	4	5	5	5	5	2	4	3	3	3	2016-06-21 03:36:57	all deleted due to privacy	2016-06-21 03:37:02	1
74	2016-06-21 09:10:17	0	0	uglyperformance	2016-06-21 09:11:44	2	45	16	96	2016-06-21 09:11:44	2016-06-21 09:12:21	5	3	2016-06-21 09:12:21	2016-06-21 09:16:25	244	Areal 44 n Brodmann	1	Alexie	1	Apoplex, Tumore, OP, Verletzungen	4	Sprachverständnis	1	Probleme m Syntax, Telegrammstil	1	8	2016-06-21 09:16:49	2	1	2016-06-21 09:27:45	2	5	6	4	6	6	6	6	1	4	2	2	2	2016-06-21 09:29:37	all deleted due to privacy	2016-06-21 09:29:42	1
75	2016-06-22 03:32:01	1	0	prettyperformance	2016-06-22 03:34:31	2	45	16	96	2016-06-22 03:34:31	2016-06-22 03:35:34	5	4	2016-06-22 03:35:35	2016-06-22 03:41:17	342	Broca-Sprachzentrum im Stirnlappen, Areal 44	1	Aphasie	0	Operationen, Verletzungen Schlaganfälle, Tumore	4	mit dem Sprachvermögen	0	Telegrammstil beim Sprechen	1	6	2016-06-22 03:41:45	1	1	2016-06-22 03:55:33	5	5	5	5	5	4	5	5	3	4	4	3	3	2016-06-22 03:58:28	all deleted due to privacy	2016-06-22 03:58:35	1
76	2016-06-22 10:04:41	1	1	prettylearning	2016-06-22 10:06:26	2	45	16	96	2016-06-22 10:06:26	2016-06-22 10:07:01	7	4	2016-06-22 10:07:01	2016-06-22 10:11:43	282	44	1	Agraphie	0	Tumore Schlaganfall Verletzungen	3	Sprachverständnis	1	Telegrammstil beim Sprechen	1	6	2016-06-22 10:12:01	2	1	2016-06-22 10:22:47	3	2	6	4	5	7	6	6	2	4	2	1	2	2016-06-22 10:25:12	all deleted due to privacy	2016-06-22 10:25:18	1
77	2016-06-24 02:10:46	1	1	prettylearning	2016-06-24 02:13:22	2	45	16	96	2016-06-24 02:13:22	2016-06-24 02:13:45	6	4	2016-06-24 02:13:45	2016-06-24 02:19:15	330	Areal 44	1	Alexie	1	Durch Schlaganfälle, Tumore oder operativen Eingriffen	3	Mit dem Sprachverständnis	1	Telegrammstil beim Sprechen	1	7	2016-06-24 02:19:45	2	2	2016-06-24 02:30:57	6	7	7	7	7	7	7	7	1	6	7	7	7	2016-06-24 02:33:43	all deleted due to privacy	2016-06-24 02:33:47	1
78	2016-06-20 16:47:27	0	0	uglyperformance	2016-06-20 16:50:49	2	45	16	96	2016-06-20 16:50:49	2016-06-20 16:51:19	5	3	2016-06-20 16:51:19	2016-06-20 16:58:10	411	44	1	Agraphie	0	durch Schlaganfälle oder Tumore	2	mit der Wortbedeutung	1	Probleme mit der Syntax	1	5	2016-06-20 16:58:33	1	1	2016-06-20 17:12:32	4	3	4	5	5	5	5	5	2	3	3	3	3	2016-06-20 17:14:07	all deleted due to privacy	2016-06-20 17:14:11	1
79	2016-06-23 06:24:25	1	1	prettylearning	2016-06-23 06:27:13	2	45	16	96	2016-06-23 06:27:14	2016-06-23 06:28:01	4	5	2016-06-23 06:28:02	2016-06-23 06:37:29	567	Areal 44	1	Alexie	1	Schlaganfälle, Tumore	2	Kognition, Sprachverständnis	1	Probleme mit der Syntax, Telegrammstil	1	6	2016-06-23 06:38:08	2	1	2016-06-23 06:56:51	5	4	7	6	6	6	6	6	3	5	2	3	4	2016-06-23 06:59:24	all deleted due to privacy	2016-06-23 06:59:34	1
80	2016-06-20 17:45:29	0	0	uglyperformance	2016-06-20 17:47:53	2	45	16	96	2016-06-20 17:47:53	2016-06-20 17:49:26	6	4	2016-06-20 17:49:27	2016-06-20 18:06:59	1052	Das Areal 44 ist betroffen.	1	Man bezeichnet es als Alexie.	1	Durch Schädigung des Sprachzentrums (z.B.durch Verletzungen)	1	Mit dem Sprachverständnis oder Sprachvermögen.	0	Probleme grammatisch strukturierte (,lange) Sätze zu bilden.	1	4	2016-06-20 18:07:21	1	1	2016-06-20 18:50:14	5	5	5	4	5	5	5	5	3	5	3	4	3	2016-06-20 18:53:34	all deleted due to privacy	2016-06-20 18:53:42	1
81	2016-06-23 08:07:00	1	1	prettylearning	2016-06-23 08:11:00	2	45	16	96	2016-06-23 08:11:00	2016-06-23 08:11:54	6	3	2016-06-23 08:11:55	2016-06-23 08:26:55	900	Stirnlappen	0	Alexie	1	Schlaganfall oder Tumor	2	Sprachverständnis	1	Telegrammstil	1	5	2016-06-23 08:27:34	2	2	2016-06-23 08:46:59	5	5	5	5	5	7	6	3	3	5	5	5	4	2016-06-23 08:50:05	all deleted due to privacy	2016-06-23 08:50:15	1
82	2016-06-23 09:49:26	1	1	prettylearning	2016-06-23 09:51:33	2	45	16	96	2016-06-23 09:51:33	2016-06-23 09:52:02	6	4	2016-06-23 09:52:02	2016-06-23 09:55:26	204	Areal 44	1	Analphabetismus	0	z.B. durch Schlaganfälle und Tumore	2	Sprachverständnis	1	Probleme mit der Syntax beim (spontanen) Sprechen	1	5	2016-06-23 09:55:52	2	1	2016-06-23 10:03:13	3	5	5	5	4	4	5	5	3	4	2	2	2	2016-06-23 10:05:03	all deleted due to privacy	2016-06-23 10:05:10	1
83	2016-06-21 08:52:59	0	1	uglylearning	2016-06-21 08:55:11	2	45	16	96	2016-06-21 08:55:11	2016-06-21 08:56:04	6	4	2016-06-21 08:56:04	2016-06-21 09:14:49	1125	AREAL 44 NACH BRODMANN	1	ALEXIE /AGRAPHIE	0	SCHLAGANFÄLLE UND TUMORE	2	DAS SPRACHVERSTÄNDNIS IST INTAKT .	1	DIE PATIENTEN SPRECHEN SEHR LANGSAM	0	4	2016-06-21 09:15:24	2	1	2016-06-21 09:33:50	2	2	4	5	3	5	3	3	5	3	2	2	2	2016-06-21 09:36:14	all deleted due to privacy	2016-06-21 09:36:23	1
84	2016-06-27 11:23:01	0	0	uglyperformance	2016-06-27 11:24:42	2	45	16	96	2016-06-27 11:24:42	2016-06-27 11:25:14	3	2	2016-06-27 11:25:14	2016-06-27 11:28:59	225	Sprachzentrum im Stirnlappen	0	Agraphie	0	Schlaganfall, Unfall, Tumor, OP	3	Sprachverständnis	1	Telegrammstil	1	5	2016-06-27 11:29:22	2	2	2016-06-27 11:35:34	5	3	5	5	5	5	5	5	2	3	3	2	3	2016-06-27 11:37:37	all deleted due to privacy	2016-06-27 11:37:45	1
85	2016-06-26 08:49:27	1	1	prettylearning	2016-06-26 08:51:13	2	45	16	96	2016-06-26 08:51:13	2016-06-26 08:51:50	6	4	2016-06-26 08:51:50	2016-06-26 08:56:20	270	Sprachzentrum	0	Aphasi	0	Schlaganfälle Tumore	2	Sprachverständnis	1	Telegrammstil beim Sprechen	1	4	2016-06-26 08:56:45	2	1	2016-06-26 09:04:56	6	6	6	6	6	3	6	6	1	4	4	4	4	2016-06-26 09:07:19	all deleted due to privacy	2016-06-26 09:07:27	1
86	2016-06-20 09:14:16	1	0	prettyperformance	2016-06-20 09:16:35	2	45	16	96	2016-06-20 09:16:36	2016-06-20 09:17:20	7	3	2016-06-20 09:17:20	2016-06-20 09:23:10	350	das 44. Areal	1	Alexie	1	Durch einen Schlaganfall, eine OP, Verletzungen, Tumore	4	Mit dem Sprachverständnis	1	Person hat Probleme mit Syntax und sprechen in Telegrammstil	1	8	2016-06-20 09:23:38	1	1	2016-06-20 09:34:12	6	7	7	6	6	6	6	6	2	4	4	6	4	2016-06-20 09:36:50	all deleted due to privacy	2016-06-20 09:37:01	1
87	2016-06-24 02:57:56	0	0	uglyperformance	2016-06-24 02:59:25	2	45	16	96	2016-06-24 02:59:26	2016-06-24 03:00:00	5	4	2016-06-24 03:00:00	2016-06-24 03:03:27	207	Areal 44	1	Alexie	1	Schlaganfälle und Tumore	2	Sprachvermögen	0	Telegrammstil beim (spontanen) Sprechen	1	5	2016-06-24 03:03:52	2	1	2016-06-24 03:11:23	2	2	5	4	3	5	3	3	4	4	2	2	2	2016-06-24 03:12:36	all deleted due to privacy	2016-06-24 03:12:44	1
88	2016-06-23 13:47:51	0	1	uglylearning	2016-06-23 13:49:21	2	45	16	96	2016-06-23 13:49:21	2016-06-23 13:49:49	7	4	2016-06-23 13:49:49	2016-06-23 13:54:52	303	Areal 44	1	Alexie	1	Schlaganfälle, Tumore, Operationen, Verletzungen	4	Sprachvermögen	0	Langsames, telegrammartiges Sprechen	1	7	2016-06-23 13:55:12	2	1	2016-06-23 14:04:26	2	2	6	4	5	4	6	6	2	3	2	1	2	2016-06-23 14:07:50	all deleted due to privacy	2016-06-23 14:07:54	1
89	2016-06-21 05:48:45	0	0	uglyperformance	2016-06-21 05:50:01	2	45	16	96	2016-06-21 05:50:01	2016-06-21 05:50:18	5	3	2016-06-21 05:50:18	2016-06-21 05:54:28	250	sprachbildung	0	Aphasie	0	gehirntumor, sturz	1	schreiben	0	telegrammstil sprechen	1	2	2016-06-21 05:54:54	1	2	2016-06-21 06:02:41	2	2	4	4	3	5	3	4	4	3	3	3	3	2016-06-21 06:05:15	all deleted due to privacy	2016-06-21 06:05:19	1
90	2016-06-23 06:02:52	1	1	prettylearning	2016-06-23 06:04:33	2	45	16	96	2016-06-23 06:04:33	2016-06-23 06:05:03	6	4	2016-06-23 06:05:03	2016-06-23 06:10:09	306	Areal 44	1	Agraphie	0	Schlaganfälle, Tumore,Operationen, Verletzungen	4	Sprachverständnis	1	Telegrammstil beim(spontanen) Sprechen	1	7	2016-06-23 06:10:24	2	1	2016-06-23 06:16:21	4	5	5	3	5	7	6	6	2	3	1	2	1	2016-06-23 06:17:52	all deleted due to privacy	2016-06-23 06:17:59	1
91	2016-06-21 12:34:19	1	0	prettyperformance	2016-06-21 12:52:23	2	45	16	96	2016-06-21 12:52:23	2016-06-21 12:52:51	7	3	2016-06-21 12:52:52	2016-06-21 12:55:57	185	Sprachbildung	0	Legasthenie	0	Tumore, Schlaganälle	2	Sprachverständnis	1	Telegrammstil beim spontan sprechen	1	4	2016-06-21 12:56:16	1	2	2016-06-21 13:09:09	4	3	5	5	5	6	7	6	2	4	2	2	2	2016-06-21 13:11:05	all deleted due to privacy	2016-06-21 13:11:09	1
92	2016-06-21 11:40:33	0	0	uglyperformance	2016-06-21 11:43:33	2	45	16	96	2016-06-21 11:43:33	2016-06-21 11:44:23	7	5	2016-06-21 11:44:23	2016-06-21 12:03:57	1174	im Stirnlappen des Gehirns in dem sog Areal 44 na	1	Alexie	1	beispielsweise durch Schlaganfälle oder Tumore	2	Patienten haben keine Probleme mit dem Sprachvermögen.	0	einen Telegrammstil beim (spontanen) Sprechen	1	5	2016-06-21 12:04:33	2	2	2016-06-21 12:13:07	6	6	6	6	6	6	6	6	2	6	6	6	6	2016-06-21 12:17:02	all deleted due to privacy	2016-06-21 12:17:13	1
93	2016-06-24 13:39:52	1	1	prettylearning	2016-06-24 13:43:24	2	45	16	96	2016-06-24 13:43:24	2016-06-24 13:43:58	6	3	2016-06-24 13:43:58	2016-06-24 13:51:55	477	Areal 44	1	Alexie	1	Operationen, Verletzungen, Schlaganfälle	3	Mit dem Sprachverständnis	1	Probleme mit der Syntax dadurch sprechen im Telegrammstil	1	7	2016-06-24 13:52:27	2	2	2016-06-24 14:03:38	2	3	6	5	5	6	6	6	2	2	2	2	2	2016-06-24 14:06:13	all deleted due to privacy	2016-06-24 14:06:22	1
94	2016-06-20 14:24:18	0	1	uglylearning	2016-06-20 14:26:19	2	45	16	96	2016-06-20 14:26:19	2016-06-20 14:26:47	6	3	2016-06-20 14:26:47	2016-06-20 14:33:13	386	Areal 44	1	Alexie	1	Schlaganfälle, Operationen, Tumore oder Verletzungen	4	mit der Wortbedeutung	1	Telegrammstil beim Sprechen durch Probleme mit der Syntax	1	8	2016-06-20 14:33:30	2	1	2016-06-20 14:41:16	5	3	5	4	5	4	5	5	2	3	1	1	1	2016-06-20 14:43:29	all deleted due to privacy	2016-06-20 14:43:36	1
95	2016-06-21 14:50:29	0	0	uglyperformance	2016-06-21 14:51:59	2	45	16	96	2016-06-21 14:51:59	2016-06-21 14:52:51	6	4	2016-06-21 14:52:51	2016-06-21 14:58:28	337	Areal44	1	Alexi bzw. Agraphie	0	Schalganfaa, Tumore, OP	3	Sprachvermögen	0	Telegrammstil	1	5	2016-06-21 14:58:49	1	2	2016-06-21 15:09:56	4	6	6	6	6	6	5	6	3	4	4	3	3	2016-06-21 15:11:54	all deleted due to privacy	2016-06-21 15:12:00	1
96	2016-06-21 10:53:36	1	0	prettyperformance	2016-06-21 10:54:41	2	45	16	96	2016-06-21 10:54:41	2016-06-21 10:55:03	7	3	2016-06-21 10:55:04	2016-06-21 10:58:24	200	Areal 44 im Stirnlappen	1	Alexie	1	Schlaganfälle, Tumore, Operationen, Verletzungen	4	Sprachverständnis, Rezeption	1	Sprache im Telegramstil wg. Syntaxproblemen bei Sprachbildun	1	8	2016-06-21 10:58:42	2	1	2016-06-21 11:20:30	6	6	6	5	6	6	6	6	2	6	4	5	6	2016-06-21 11:22:57	all deleted due to privacy	2016-06-21 11:23:02	1
97	2016-06-20 16:32:28	0	1	uglylearning	2016-06-20 16:35:16	2	45	16	96	2016-06-20 16:35:16	2016-06-20 16:35:59	7	3	2016-06-20 16:36:00	2016-06-20 16:40:09	249	Areal 44	1	Alexie	1	Schlaganfälle, Tumore	2	Sprachverständnis	1	Telegrammstil	1	6	2016-06-20 16:42:20	1	2	2016-06-20 16:53:05	6	6	6	6	6	6	7	7	1	4	3	1	1	2016-06-20 16:55:46	all deleted due to privacy	2016-06-20 16:55:54	1
98	2016-06-20 16:44:44	0	1	uglylearning	2016-06-20 16:46:30	2	45	16	96	2016-06-20 16:46:30	2016-06-20 16:47:19	6	4	2016-06-20 16:47:19	2016-06-20 16:52:09	290	Areal 44	1	Alexie	1	Schlaganfälle, Tumoren, Verletzungen	3	Sprachverständnis	1	Problememit de Syntax, kurze telegramstilartige Sätze	1	7	2016-06-20 16:52:37	2	1	2016-06-20 16:59:51	2	4	4	4	4	6	4	4	3	3	2	1	2	2016-06-20 17:01:21	all deleted due to privacy	2016-06-20 17:01:28	1
99	2016-06-20 15:47:02	0	1	uglylearning	2016-06-20 15:49:43	2	45	16	96	2016-06-20 15:49:43	2016-06-20 15:50:56	6	4	2016-06-20 15:50:56	2016-06-20 15:59:30	514	Sprachzentrum	0	Alexie	1	Schlaganfälle oder Tumore	2	Sprachverständnis	1	telegrammstil beim sprechen	1	5	2016-06-20 16:00:01	1	1	2016-06-20 16:11:57	4	3	5	5	5	5	5	5	3	4	3	1	3	2016-06-20 16:15:21	all deleted due to privacy	2016-06-20 16:15:36	1
100	2016-06-20 12:43:48	0	1	uglylearning	2016-06-20 12:46:19	2	45	16	96	2016-06-20 12:46:20	2016-06-20 12:46:56	7	4	2016-06-20 12:46:57	2016-06-20 12:51:28	271	Areal 44	1	Alexie	1	Schlaganfääe, Tumore, Operationen,Verletzungen	4	Sptachverständnis, Wortbedeutung	1	Sprechen im Telegrammstil	1	8	2016-06-20 12:51:59	2	1	2016-06-20 13:03:39	5	5	5	5	4	6	3	3	5	3	3	2	3	2016-06-20 13:06:23	all deleted due to privacy	2016-06-20 13:06:31	1
101	2016-06-25 16:24:48	1	1	prettylearning	2016-06-25 16:28:21	2	45	16	96	2016-06-25 16:28:21	2016-06-25 16:29:18	7	3	2016-06-25 16:29:18	2016-06-25 16:37:32	494	Areal 44 im Stirnlappen	1	Alexie	1	durch Operationen, Verletzungen, Tomore oder Schlaganfälle	4	mit dem Sprachverständnis	1	Satzbaufehler beim spontanen Sprechen (Telegrammstil)	1	8	2016-06-25 16:38:18	2	1	2016-06-25 16:56:32	3	2	5	5	6	6	4	6	2	4	2	2	2	2016-06-25 17:04:27	all deleted due to privacy	2016-06-25 17:04:34	1
102	2016-06-20 17:10:43	0	1	uglylearning	2016-06-20 17:14:00	2	45	16	96	2016-06-20 17:14:01	2016-06-20 17:14:50	5	3	2016-06-20 17:14:50	2016-06-20 17:19:34	284	Broca-Sprachzentrum	0	Alexie	1	zBsp durch Schlaganfall oder Tumore	2	mit dem Sprachverständnis	1	eine erworbene Sprachstörung	0	4	2016-06-20 17:20:02	2	1	2016-06-20 17:32:37	3	2	4	4	4	5	5	5	2	2	2	1	3	2016-06-20 17:36:08	all deleted due to privacy	2016-06-20 17:36:16	1
103	2016-06-23 16:48:40	0	0	uglyperformance	2016-06-23 16:52:42	2	45	16	96	2016-06-23 16:52:42	2016-06-23 16:53:27	7	4	2016-06-23 16:53:27	2016-06-23 17:01:12	465	Areal 44	1	Alexie	1	Schlaganfälle, Tumore, Operationen, Verletzungen	4	Sprachverständnis	1	Telegrammstil beim (spontanen) Sprechen	1	8	2016-06-23 17:01:44	2	1	2016-06-23 17:18:44	2	3	4	4	5	7	6	6	1	3	2	1	1	2016-06-23 17:22:37	all deleted due to privacy	2016-06-23 17:22:48	1
104	2016-06-20 09:04:08	0	0	uglyperformance	2016-06-20 09:06:50	2	45	16	96	2016-06-20 09:06:50	2016-06-20 09:07:53	6	4	2016-06-20 09:07:53	2016-06-20 09:20:56	783	Areal 44 im Stirnlappen des Gehirns	1	Agraphie	0	Schädigungen des Gehirns durch Schlaganfall, OP,Tumor,etc	3	Prachverständnis, Wortbedeutung	0	Sprechen in Telegrammstil beim spontanen Sprechen	1	5	2016-06-20 09:21:29	1	1	2016-06-20 09:38:32	4	3	5	4	4	6	5	5	3	4	2	3	2	2016-06-20 09:41:33	all deleted due to privacy	2016-06-20 09:41:42	1
105	2016-06-20 10:33:12	0	0	uglyperformance	2016-06-20 10:37:19	2	45	16	96	2016-06-20 10:37:19	2016-06-20 10:38:35	6	4	2016-06-20 10:38:36	2016-06-20 10:50:01	685	Areal 44	1	Alexie	1	Schlaganfälle, Tumore, OPs, Unfälle	3	Sprachverständnis	1	Probleme mit der Syntax beim Sprechen, Telegrammstil""	1	7	2016-06-20 10:50:35	2	1	2016-06-20 11:15:08	6	3	5	5	5	7	6	6	2	4	4	3	2	2016-06-20 11:24:51	all deleted due to privacy	2016-06-20 11:24:59	1
106	2016-06-21 09:20:38	1	0	prettyperformance	2016-06-21 09:23:21	2	45	16	96	2016-06-21 09:23:21	2016-06-21 09:24:08	5	3	2016-06-21 09:24:08	2016-06-21 09:32:15	487	Areal 44	1	Alexie / Dyslexie	0	Schlaganfall, Unfall, OP	2	Sprachverständnis	1	Nicht-Verwenden komplexer Sätze, z.B. Nebensätze	1	5	2016-06-21 09:32:43	1	1	2016-06-21 09:41:51	4	6	6	5	5	6	6	6	2	4	3	1	1	2016-06-21 09:44:11	all deleted due to privacy	2016-06-21 09:44:20	1
107	2016-06-21 12:08:28	0	1	uglylearning	2016-06-21 12:11:41	2	45	16	96	2016-06-21 12:11:41	2016-06-21 12:12:24	6	3	2016-06-21 12:12:24	2016-06-21 12:19:58	454	Areal 44	1	Alexie	1	z.B. durch Schlaganfälle und Tumoren	2	Sprachverständnis	1	Störung des Sprachvermögens, daher einfacher Satzbau	0	5	2016-06-21 12:20:34	2	1	2016-06-21 12:39:06	4	3	6	6	7	6	6	7	1	4	4	2	4	2016-06-21 12:46:48	all deleted due to privacy	2016-06-21 12:46:56	1
108	2016-06-20 13:54:36	0	0	uglyperformance	2016-06-20 13:55:49	2	45	16	96	2016-06-20 13:55:49	2016-06-20 13:56:27	7	4	2016-06-20 13:56:27	2016-06-20 14:00:21	234	Areal 44, befindet sich im Stirnlappen des Gehirns	1	Alexie	1	Schlaganfall, Tumore, Verletzungen, Operationen	4	Wortbedeutung	1	Telegrammstil beim Sprechen	1	8	2016-06-20 14:00:35	1	1	2016-06-20 14:08:01	4	4	7	6	4	7	5	5	4	2	2	2	2	2016-06-20 14:08:57	all deleted due to privacy	2016-06-20 14:09:02	1
109	2016-06-21 11:34:35	1	1	prettylearning	2016-06-21 11:36:29	2	45	16	96	2016-06-21 11:36:29	2016-06-21 11:37:04	5	3	2016-06-21 11:37:04	2016-06-21 11:44:40	456	Areal 44	1	Alexie	1	Sclaganfall, Tumore	2	mit der Wortbedeutung	1	Probleme mit der Syntax	1	6	2016-06-21 11:45:03	2	1	2016-06-21 11:52:12	2	3	5	5	5	5	5	5	2	4	4	4	4	2016-06-21 11:54:10	all deleted due to privacy	2016-06-21 11:54:17	1
110	2016-06-20 10:06:26	1	0	prettyperformance	2016-06-20 10:07:51	2	45	16	96	2016-06-20 10:07:51	2016-06-20 10:08:31	4	4	2016-06-20 10:08:32	2016-06-20 10:11:51	199	44	1	Alexie	1	z.B. durch Schlaganfälle und/oder Tumore	2	mit dem Sprachverständnis	1	Verwenden eines Telegrammstils	1	6	2016-06-20 10:12:14	1	1	2016-06-20 10:19:15	3	5	5	2	3	6	4	4	4	4	2	1	1	2016-06-20 10:22:33	all deleted due to privacy	2016-06-20 10:22:37	1
111	2016-06-23 10:57:56	1	0	prettyperformance	2016-06-23 10:59:19	2	45	16	96	2016-06-23 10:59:19	2016-06-23 10:59:43	6	4	2016-06-23 10:59:43	2016-06-23 11:04:32	289	Areal 44 im Stirnlappen	1	Alexie	1	Schlaganfälle, Tumore, Operationen, Verletzungen	4	Sprachvermögen, Verständnis, Begriffsbedeutungen	0	Telegrammstil beim Sprechen, kurze Sätze ohne Syntax	1	7	2016-06-23 11:04:48	2	1	2016-06-23 11:15:28	6	5	6	6	5	6	6	6	2	3	1	1	1	2016-06-23 11:18:03	all deleted due to privacy	2016-06-23 11:18:07	1
112	2016-07-07 06:11:53	1	0	prettyperformance	2016-07-07 06:13:47	2	45	16	96	2016-07-07 06:13:47	2016-07-07 06:14:15	7	4	2016-07-07 06:14:15	2016-07-07 06:20:05	350	Areal 44	1	Alexie	1	z. B. Schlaganfälle oder Tumore	2	Sprachverständnis, Wortbedeutung	1	Verwendung von Telegrammstil beim Sprechen	1	6	2016-07-07 06:20:25	2	1	2016-07-07 06:27:20	6	6	6	6	6	6	6	6	1	4	1	1	1	2016-07-07 06:29:17	all deleted due to privacy	2016-07-07 06:29:22	1
113	2016-06-24 15:46:03	0	0	uglyperformance	2016-06-24 15:48:26	2	45	16	96	2016-06-24 15:48:26	2016-06-24 15:48:59	7	5	2016-06-24 15:48:59	2016-06-24 15:54:05	306	Areal 44 im Stirnlappen	1	Alexie	1	Unfälle, Tumore, Operation, Schlaganfall	3	Sprachverständnis	1	Sprechen im Telegrammstil	1	7	2016-06-24 15:54:26	2	1	2016-06-24 16:18:31	2	2	7	7	5	7	6	6	2	1	1	1	1	2016-06-24 16:21:58	all deleted due to privacy	2016-06-24 16:22:04	1
114	2016-06-21 16:23:56	1	1	prettylearning	2016-06-21 16:27:39	2	45	16	96	2016-06-21 16:27:39	2016-06-21 16:28:27	6	4	2016-06-21 16:28:27	2016-06-21 16:37:17	530	Areal 44	1	Aphasie	0	Schlaganfall, Tumor	2	Wortbedeutung	1	Sprechen im Telegrammstil	1	5	2016-06-21 16:37:49	1	1	2016-06-21 16:51:56	5	5	6	6	6	6	6	6	2	3	4	3	4	2016-06-21 16:55:06	all deleted due to privacy	2016-06-21 16:55:15	1
115	2016-06-20 11:58:49	1	0	prettyperformance	2016-06-20 12:01:30	2	45	16	96	2016-06-20 12:01:30	2016-06-20 12:02:00	6	4	2016-06-20 12:02:00	2016-06-20 12:06:47	287	Das sogenannte Areal 44 im Stirnlappen des Gehirns	1	Alexie	1	durch Schlaganfälle, Tumore, Operationsfehler, Verletzungen	4	mit kognitiven Funktionen	0	Einen Telegrammstil beim (spontanen) Sprechen.	1	7	2016-06-20 12:07:09	2	2	2016-06-20 12:26:35	2	4	6	5	5	7	6	6	2	4	1	1	1	2016-06-20 12:28:48	all deleted due to privacy	2016-06-20 12:28:53	1
116	2016-06-23 07:22:45	1	1	prettylearning	2016-06-23 07:24:17	2	45	16	96	2016-06-23 07:24:18	2016-06-23 07:24:46	6	4	2016-06-23 07:24:46	2016-06-23 07:27:55	189	Areal 44	1	Alexie	1	Schlaganfälle, Tumore, Unfälle, Operationen	3	Sprachverständnis	1	Telegrammstil	1	7	2016-06-23 07:28:19	2	2	2016-06-23 07:35:12	3	3	4	5	5	6	5	5	2	4	2	2	2	2016-06-23 07:36:48	all deleted due to privacy	2016-06-23 07:36:52	1
117	2016-06-23 12:35:59	1	1	prettylearning	2016-06-23 12:39:05	2	45	16	96	2016-06-23 12:39:05	2016-06-23 12:40:01	6	2	2016-06-23 12:40:01	2016-06-23 12:50:23	622	44	1	Alexie	1	durch Schlaganfälle, Tumore, Operationen oder Verletzungen	4	Sprachvermögen und Sprachverständnis	0	verwenden einen Telegrammstil beim (spontanen) Sprechen	1	7	2016-06-23 12:50:50	2	1	2016-06-23 13:02:36	4	2	7	5	6	6	6	6	2	2	2	2	2	2016-06-23 13:05:12	all deleted due to privacy	2016-06-23 13:05:20	1
118	2016-06-21 06:40:59	0	0	uglyperformance	2016-06-21 06:44:38	2	45	16	96	2016-06-21 06:44:38	2016-06-21 06:45:14	7	5	2016-06-21 06:45:15	2016-06-21 06:50:12	297	Areal 44	1	Alexie	1	Schadeltraumen, OPs, Tumore	2	mit dem motorischen Fähigkeiten des Sprechens, mit dem Lesen	0	Unfähigkeit zu korrekter Beugung und Satzstellung	1	5	2016-06-21 06:50:40	2	2	2016-06-21 08:03:03	7	7	7	6	6	7	6	5	1	3	4	4	4	2016-06-21 08:04:59	all deleted due to privacy	2016-06-21 08:05:08	1
119	2016-06-30 15:31:30	0	0	uglyperformance	2016-06-30 15:35:06	2	45	16	96	2016-06-30 15:35:06	2016-06-30 15:36:23	7	2	2016-06-30 15:36:23	2016-06-30 15:43:29	426	44	1	Alexie	1	durch schlaganfall	1	mit dem verstehen	1	sprechen im telegramstil	1	5	2016-06-30 15:44:09	2	1	2016-06-30 15:56:29	2	4	4	3	6	4	5	5	3	2	1	1	1	2016-06-30 16:00:01	all deleted due to privacy	2016-06-30 16:00:17	1
120	2016-06-20 14:11:34	0	1	uglylearning	2016-06-20 14:13:33	2	45	16	96	2016-06-20 14:13:33	2016-06-20 14:13:59	7	4	2016-06-20 14:13:59	2016-06-20 14:19:46	347	44	1	Alexie	1	Schlaganfälle oder Tumore	2	Sprachverständnis	1	Telegrammstil	1	6	2016-06-20 14:20:11	2	1	2016-06-20 14:27:03	2	2	2	4	2	7	2	3	5	4	1	1	1	2016-06-20 14:27:56	all deleted due to privacy	2016-06-20 14:28:03	1
121	2016-06-24 05:18:03	0	0	uglyperformance	2016-06-24 05:20:09	2	45	16	96	2016-06-24 05:20:10	2016-06-24 05:21:19	6	3	2016-06-24 05:21:19	2016-06-24 05:30:50	571	Der Stirnlappen des Gehirns, dem sogenannten Areal	0	Alexie	1	z.B. Operationen, Tumore,Schlaganfälle	3	Mit dem Sprachverständnis.	1	Sprechen im Telegrammstil	1	6	2016-06-24 05:32:27	1	2	2016-06-24 05:49:05	3	6	6	5	6	3	6	4	4	4	3	2	2	2016-06-24 05:52:21	all deleted due to privacy	2016-06-24 05:52:29	1
122	2016-06-25 10:17:16	1	0	prettyperformance	2016-06-25 10:18:21	2	45	16	96	2016-06-25 10:18:21	2016-06-25 10:18:40	7	4	2016-06-25 10:18:41	2016-06-25 10:22:34	233	Areal 44	1	Alexie	1	Schlaganfälle, OP, Verletzungen oder Tumore	4	keine Probleme mit dem Sprachvermögen.	0	verwenden einen Telegrammsti	1	7	2016-06-25 10:22:51	2	2	2016-06-25 10:27:49	3	4	4	4	4	5	3	5	3	4	2	1	1	2016-06-25 10:28:56	all deleted due to privacy	2016-06-25 10:28:59	1
123	2016-06-24 04:45:16	0	1	uglylearning	2016-06-24 04:47:21	2	45	16	96	2016-06-24 04:47:21	2016-06-24 04:47:50	6	4	2016-06-24 04:47:50	2016-06-24 04:54:42	412	?	0	Agraphie	0	Unfall, Schlaganfall, Tumor	2	Sprachverständnis	1	im Telegrammstil sprechen	1	4	2016-06-24 04:55:08	2	1	2016-06-24 05:07:30	2	3	5	3	3	7	4	4	4	5	1	1	3	2016-06-24 05:10:53	all deleted due to privacy	2016-06-24 05:10:59	1
124	2016-06-23 14:57:19	0	0	uglyperformance	2016-06-23 14:58:35	2	45	16	96	2016-06-23 14:58:35	2016-06-23 14:59:03	5	4	2016-06-23 14:59:03	2016-06-23 15:03:34	271	44	1	alexie	1	schlaganfall, tumor, unfall	2	sprachverständnis	1	langsames, mit inhaltswörtern sprechen	1	6	2016-06-23 15:03:55	1	1	2016-06-23 15:10:16	2	2	2	1	2	5	5	5	2	2	4	1	5	2016-06-23 15:12:16	all deleted due to privacy	2016-06-23 15:12:21	1
125	2016-06-20 09:10:35	0	0	uglyperformance	2016-06-20 09:12:04	2	45	16	96	2016-06-20 09:12:04	2016-06-20 09:12:44	7	2	2016-06-20 09:12:45	2016-06-20 09:17:27	282	44	1	Alexie	1	Schlaganfall, Tumor, Operation, Verletzung	4	Sprachverständnis	1	Probleme mit der Syntax	1	8	2016-06-20 09:17:49	2	1	2016-06-20 09:27:16	3	6	5	6	5	7	5	5	2	3	2	2	2	2016-06-20 09:29:16	all deleted due to privacy	2016-06-20 09:29:23	1
126	2016-06-26 14:26:27	0	0	uglyperformance	2016-06-26 14:27:59	2	45	16	96	2016-06-26 14:27:59	2016-06-26 14:28:36	7	4	2016-06-26 14:28:36	2016-06-26 14:35:07	391	44	1	Alexie	1	Schlaganfall, Tumor, Operationen, Verletzungen	4	Sprachverständnis	1	Telegrammstil	1	8	2016-06-26 14:35:45	2	1	2016-06-26 14:59:17	3	2	6	6	6	7	7	7	1	5	6	4	4	2016-06-26 15:02:15	all deleted due to privacy	2016-06-26 15:02:23	1
127	2016-06-20 12:23:10	0	0	uglyperformance	2016-06-20 12:24:49	2	45	16	96	2016-06-20 12:24:49	2016-06-20 12:25:20	7	3	2016-06-20 12:25:20	2016-06-20 12:29:13	233	Areal 44	1	Alexie	1	Schlaganfälle, Operationen, Tumore, Verletzungen u.a.	4	Sprachverständnis	1	Probleme mit Syntax, Telegrammstil wird verwendet	1	8	2016-06-20 12:29:34	2	1	2016-06-20 12:35:23	1	1	4	5	2	7	3	3	5	1	1	1	1	2016-06-20 12:37:32	all deleted due to privacy	2016-06-20 12:37:37	1
128	2016-06-23 08:54:20	1	0	prettyperformance	2016-06-23 09:06:04	2	45	16	96	2016-06-23 09:06:09	2016-06-23 09:06:24	6	4	2016-06-23 09:06:24	2016-06-23 09:09:34	190	44	1	Alexi	0	Schlaganfälle, Tumore, Operationen & Verletzungen	4	Sprachverständnis	1	Telegrammstil beim spontanen sprechen	1	7	2016-06-23 09:09:49	2	1	2016-06-23 09:16:43	3	2	3	4	3	6	4	5	4	2	1	4	1	2016-06-23 09:17:56	all deleted due to privacy	2016-06-23 09:17:59	1
129	2016-06-22 12:54:32	0	0	uglyperformance	2016-06-22 12:57:31	2	45	16	96	2016-06-22 12:57:31	2016-06-22 12:58:35	3	4	2016-06-22 12:58:35	2016-06-22 13:05:47	432	areal 44, stirnlappen	1	alexie	1	operationen, verletzungen	2	wortbedeutung	1	probleme mit syntax, telegrammstil	1	6	2016-06-22 13:07:14	1	1	2016-06-22 13:21:30	2	1	4	3	5	6	5	4	4	3	1	1	1	2016-06-22 13:24:21	all deleted due to privacy	2016-06-22 13:24:24	1
130	2016-06-23 14:33:12	1	0	prettyperformance	2016-06-23 14:38:50	2	45	16	96	2016-06-23 14:38:50	2016-06-23 14:40:25	6	4	2016-06-23 14:40:25	2016-06-23 14:54:08	823	reine Sprechstörung	0	Aphasie	0	auch durch Operationen oder Verletzungen	2	Sprachverständnis	1	Syntax im Telegrammstil	1	4	2016-06-23 14:55:07	1	1	2016-06-23 15:21:51	6	6	6	6	6	6	6	4	2	4	2	1	1	2016-06-23 15:25:52	all deleted due to privacy	2016-06-23 15:26:07	1
131	2016-06-23 10:11:36	1	1	prettylearning	2016-06-23 10:14:18	2	45	16	96	2016-06-23 10:14:19	2016-06-23 10:14:58	7	4	2016-06-23 10:14:58	2016-06-23 10:18:15	197	sprachbildung	0	alexie	1	schlaganfall oder tumore	2	sprachverständnis	1	spontanes sprechen	0	4	2016-06-23 10:18:48	1	1	2016-06-23 10:32:59	6	6	6	5	6	6	6	6	1	5	4	4	4	2016-06-23 10:34:59	all deleted due to privacy	2016-06-23 10:35:05	1
132	2016-06-20 17:56:59	1	0	prettyperformance	2016-06-20 17:58:49	2	45	16	96	2016-06-20 17:58:49	2016-06-20 17:59:17	4	3	2016-06-20 17:59:17	2016-06-20 18:07:37	500	44	1	Alexie	1	Meist durch Hirnschlag oder Tumor	2	Sprachverständnis	1	Langsames fragmentiertes sprechen	0	5	2016-06-20 18:08:16	2	1	2016-06-20 18:16:48	3	4	5	5	5	6	6	5	3	3	1	1	1	2016-06-20 18:19:57	all deleted due to privacy	2016-06-20 18:20:04	1
133	2016-06-20 15:13:03	0	0	uglyperformance	2016-06-20 15:15:30	2	45	16	96	2016-06-20 15:15:30	2016-06-20 15:16:29	7	4	2016-06-20 15:16:29	2016-06-20 15:23:29	420	Areal 44	1	Alexie	1	Schlaganfall Tumor	2	Sprachverständnis	1	Probleme mit der Syntax	1	6	2016-06-20 15:24:07	2	1	2016-06-20 15:34:43	6	6	6	5	5	6	7	6	2	5	3	2	2	2016-06-20 15:37:43	all deleted due to privacy	2016-06-20 15:37:51	1
134	2016-06-24 12:05:46	1	1	prettylearning	2016-06-24 12:09:06	2	45	16	96	2016-06-24 12:09:06	2016-06-24 12:10:08	5	3	2016-06-24 12:10:09	2016-06-24 12:18:24	495	44	1	Alexie	1	ja	0	Wortbedeutung	1	Sprechen im Telegrammstil	1	4	2016-06-24 12:18:49	2	1	2016-06-24 12:48:25	2	1	5	6	4	5	5	5	3	1	1	1	1	2016-06-24 12:53:18	all deleted due to privacy	2016-06-24 12:53:26	1
135	2016-06-23 14:14:07	0	0	uglyperformance	2016-06-23 14:16:20	2	45	16	96	2016-06-23 14:16:21	2016-06-23 14:17:09	5	4	2016-06-23 14:17:09	2016-06-23 14:21:56	287	Areal 44	1	Alexie	1	Schlaganfälle, Tumore, Operationen, Verletzungen	4	Sprachverständnis	1	Telegrammstil beim spontanen Sprechen	1	8	2016-06-23 14:22:24	2	1	2016-06-23 14:31:10	4	4	4	5	5	5	5	5	3	4	2	2	1	2016-06-23 14:32:32	all deleted due to privacy	2016-06-23 14:32:43	1
136	2016-06-20 15:14:34	1	0	prettyperformance	2016-06-20 15:17:28	2	45	16	96	2016-06-20 15:17:28	2016-06-20 15:18:39	4	3	2016-06-20 15:18:39	2016-06-20 15:24:14	335	areal 44	1	analphabet	0	verschieden, Erblich oder durch äussere Einflüsse(Schlaganf.	1	Verständnis	1	Sprachprobleme	0	3	2016-06-20 15:24:55	1	2	2016-06-20 15:47:30	5	4	5	2	5	5	5	5	3	4	3	2	3	2016-06-20 16:00:42	all deleted due to privacy	2016-06-20 16:00:49	1
137	2016-06-23 08:16:37	0	0	uglyperformance	2016-06-23 08:18:52	2	45	16	96	2016-06-23 08:18:52	2016-06-23 08:19:28	6	4	2016-06-23 08:19:28	2016-06-23 08:23:57	269	44	1	Aphasie	0	Verletzungen, Operationen	2	Sprachverständnis	1	telegrammstil beim Sprechen	1	5	2016-06-23 08:24:21	1	1	2016-06-23 08:33:52	2	3	4	4	3	5	4	4	3	3	2	1	2	2016-06-23 08:37:49	all deleted due to privacy	2016-06-23 08:37:55	1
138	2016-06-21 14:40:08	0	1	uglylearning	2016-06-21 14:41:37	2	45	16	96	2016-06-21 14:41:37	2016-06-21 14:42:05	7	3	2016-06-21 14:42:05	2016-06-21 14:44:26	141	Broca-Sprachzentrum; Strirnlappen Areal 44	1	Alexie,	1	Schlafanfälle, Tumore,OP, Verletzungen (oft multimedial)	4	Sprachverständnis, Wortbedeutungen	1	Syntaxprobleme,mit Telegrammstil beim (spontanen) Sprechenn	1	8	2016-06-21 14:44:55	2	1	2016-06-21 15:02:09	2	2	5	5	5	7	4	4	4	3	1	2	1	2016-06-21 15:04:29	all deleted due to privacy	2016-06-21 15:04:39	1
139	2016-06-23 11:58:12	0	1	uglylearning	2016-06-23 12:00:40	2	45	16	96	2016-06-23 12:00:40	2016-06-23 12:01:15	2	3	2016-06-23 12:01:16	2016-06-23 12:05:26	250	Broca Sprachzentrum	0	Alexie	1	Schlaganfälle und Tumore	2	Sprachvermögen	0	Telegrammstil beim Sprechen	1	4	2016-06-23 12:05:54	2	1	2016-06-23 12:14:37	5	5	5	4	5	6	6	6	3	4	2	2	2	2016-06-23 12:16:22	all deleted due to privacy	2016-06-23 12:16:30	1
140	2016-06-24 16:40:39	0	0	uglyperformance	2016-06-24 16:43:32	2	45	16	96	2016-06-24 16:43:32	2016-06-24 16:44:17	6	3	2016-06-24 16:44:17	2016-06-24 16:53:50	573	Areal 44	1	Alexie bzw. Agraphie	0	Schlaganfall, Tumor, Operationen, Verletzungen	4	Sprachvermögen, Sprachverständnis	0	Telegrammstil beim Sprechen d.h. 1-3 Wortsätze beim Sprechen	1	6	2016-06-24 16:54:12	2	1	2016-06-24 17:05:11	3	2	4	4	5	6	6	6	2	3	1	1	1	2016-06-24 17:07:34	all deleted due to privacy	2016-06-24 17:07:43	1
141	2016-06-20 07:16:03	0	0	uglyperformance	2016-06-20 07:17:38	2	45	16	96	2016-06-20 07:17:38	2016-06-20 07:19:27	6	4	2016-06-20 07:19:27	2016-06-20 07:25:30	363	Areal 44	1	Alexie, bzw. Agraphie	0	Schlaganfälle, Tumore	2	Sprachverständnis	1	Sprechen in kurzem, telegrammartigen Stil	1	5	2016-06-20 07:25:51	1	1	2016-06-20 07:34:56	3	4	5	5	5	6	5	5	3	3	2	2	2	2016-06-20 07:36:50	all deleted due to privacy	2016-06-20 07:36:55	1
142	2016-06-20 15:05:30	0	1	uglylearning	2016-06-20 15:09:05	2	45	16	96	2016-06-20 15:09:05	2016-06-20 15:11:36	6	5	2016-06-20 15:11:37	2016-06-20 15:21:48	611	Sprachbildung	0	Alexie bzw Agraphie	0	Schlaganfall, Tumore, Operationen oder Verletzungen	4	Mit dem Sprachverständnis	1	Zentrale, erworbene Sprachstörungen	0	5	2016-06-20 15:22:20	2	1	2016-06-20 15:50:16	5	5	6	6	6	6	6	6	2	3	2	2	2	2016-06-20 15:53:34	all deleted due to privacy	2016-06-20 15:53:43	1
143	2016-06-20 10:33:08	0	0	uglyperformance	2016-06-20 10:39:16	2	45	16	96	2016-06-20 10:39:16	2016-06-20 10:39:38	6	3	2016-06-20 10:39:38	2016-06-20 10:51:51	733	Broca-Sprachzentrum	0	Alexie	1	z,B, durch Schlaganfall o. Tumor	2	Sprachverständnis	1	Probleme m. Synax/ Telegrammstil""	1	5	2016-06-20 10:54:56	2	1	2016-06-20 11:13:06	3	3	5	5	4	4	4	4	3	4	3	2	2	2016-06-20 11:17:06	all deleted due to privacy	2016-06-20 11:17:17	1
144	2016-06-24 09:13:57	0	0	uglyperformance	2016-06-24 09:15:36	2	45	16	96	2016-06-24 09:15:36	2016-06-24 09:16:11	5	4	2016-06-24 09:16:11	2016-06-24 09:23:50	459	Areal 44	1	Alexie	1	schlaganfälle, Tumore, Operationen,Verletzungen	4	Sprchverständnis	1	Probleme mit Syntax,Telegrammstil beim spontanen Sprechen	1	8	2016-06-24 09:24:14	1	1	2016-06-24 09:41:20	3	4	5	5	3	4	3	3	5	3	2	2	2	2016-06-24 09:43:20	all deleted due to privacy	2016-06-24 09:43:30	1
145	2016-06-26 16:11:41	0	1	uglylearning	2016-06-26 16:13:34	2	45	16	96	2016-06-26 16:13:34	2016-06-26 16:13:59	6	4	2016-06-26 16:13:59	2016-06-26 16:17:34	215	Areal 44	1	Alexie	1	Schlaganfall, Tumoren, Operationen, Verletzungen	4	Sprachverständnis	1	Probleme mit der Syntax und Sprechen im Telegrammstil	1	8	2016-06-26 16:17:50	2	1	2016-06-26 16:47:36	4	4	6	5	5	6	5	4	2	3	2	2	2	2016-06-26 16:49:05	all deleted due to privacy	2016-06-26 16:49:10	1
146	2016-06-26 15:08:19	1	1	prettylearning	2016-06-26 15:11:28	2	45	16	96	2016-06-26 15:11:28	2016-06-26 15:11:55	5	4	2016-06-26 15:11:55	2016-06-26 15:19:42	467	44	1	Alexie	1	Schlaganfälle, Tumore, Operationen, Verletzungen	4	Sprachverständnis	1	Probleme mit der Syntax beim Sprechen	1	8	2016-06-26 15:20:16	2	1	2016-06-26 15:38:09	4	4	5	5	5	5	5	5	3	4	3	1	3	2016-06-26 15:40:16	all deleted due to privacy	2016-06-26 15:40:20	1
147	2016-06-27 04:13:05	0	0	uglyperformance	2016-06-27 04:15:03	2	45	16	96	2016-06-27 04:15:04	2016-06-27 04:15:35	6	3	2016-06-27 04:15:35	2016-06-27 04:20:54	319	44	1	Alexie	1	Hirntumore,Schlaganfälle, Verletzungen nach Unfällen OPs	4	Sprachverständnis	1	telegrammartiger, unflüssiger Sprachstil	1	8	2016-06-27 04:21:19	2	1	2016-06-27 04:33:20	6	3	6	6	6	6	5	6	2	3	1	2	1	2016-06-27 04:35:50	all deleted due to privacy	2016-06-27 04:35:56	1
148	2016-06-21 13:20:33	1	1	prettylearning	2016-06-21 13:21:32	2	45	16	96	2016-06-21 13:21:32	2016-06-21 13:21:56	5	4	2016-06-21 13:21:56	2016-06-21 13:26:01	245	Areal 44	1	Alexie / Agraphie	0	Schlaganfall / Tumor / Betäubungsmittelmißbrauch	2	Sprachvermögen	0	Telegrammstil beim spontanen sprechen	1	4	2016-06-21 13:26:23	2	2	2016-06-21 13:40:52	2	2	7	6	6	5	7	7	1	1	1	1	1	2016-06-21 13:43:14	all deleted due to privacy	2016-06-21 13:43:29	1
149	2016-06-25 14:10:14	0	0	uglyperformance	2016-06-25 14:11:19	2	45	16	96	2016-06-25 14:11:19	2016-06-25 14:11:28	6	4	2016-06-25 14:11:28	2016-06-25 14:13:34	126	Areal 44	1	Alexie	1	Schlaganfall, Tumore	2	Sprachverständnis	1	im Telegrammstil sprechen	1	6	2016-06-25 14:13:48	2	1	2016-06-25 14:19:10	2	2	4	3	3	6	2	5	2	3	2	2	2	2016-06-25 14:21:19	all deleted due to privacy	2016-06-25 14:21:26	1
150	2016-06-21 02:15:16	1	0	prettyperformance	2016-06-21 02:17:15	2	45	16	96	2016-06-21 02:17:16	2016-06-21 02:18:02	5	4	2016-06-21 02:18:02	2016-06-21 02:21:39	217	44	1	Alexie	1	Schlaganfall, Tumor, Operation, Verletzung	4	Sprachverständnis	1	Telegrammstil	1	8	2016-06-21 02:21:58	2	1	2016-06-21 02:28:53	3	5	5	5	5	5	6	6	2	2	1	1	1	2016-06-21 02:31:02	all deleted due to privacy	2016-06-21 02:31:07	1
151	2016-06-23 06:36:55	0	1	uglylearning	2016-06-23 06:37:55	2	45	16	96	2016-06-23 06:37:56	2016-06-23 06:39:39	7	2	2016-06-23 06:39:39	2016-06-23 07:29:52	3013	Stirnlappen des Gehirns, Areal 44	1	Aphasie	0	Operationen und Verletzungen	2	Sprachverständnis	1	Telegrammstil beim sprechen	1	5	2016-06-23 07:30:11	1	1	2016-06-23 07:35:18	3	5	5	4	4	4	4	4	4	5	4	3	4	2016-06-23 07:36:01	all deleted due to privacy	2016-06-23 07:36:04	1
152	2016-06-28 09:47:45	1	1	prettylearning	2016-06-28 09:49:42	2	45	16	96	2016-06-28 09:49:42	2016-06-28 09:50:15	7	3	2016-06-28 09:50:15	2016-06-28 09:58:03	468	Areal 44	1	Alexie oder Agraphie	0	Schlaganfälle, Tumore, Verletzungen oder Operationen	4	Sprachverständnis	1	Broca-Aphasie - Sprachstörung, Probleme mit Syntax,	0	6	2016-06-28 09:58:30	2	1	2016-06-28 10:07:21	2	2	4	5	3	6	3	3	3	3	3	3	3	2016-06-28 10:21:33	all deleted due to privacy	2016-06-28 10:21:39	1
153	2016-06-23 08:43:00	1	0	prettyperformance	2016-06-23 08:47:45	2	45	16	96	2016-06-23 08:47:45	2016-06-23 08:48:35	5	4	2016-06-23 08:48:35	2016-06-23 08:54:19	344	Areal 44	1	Alexie	1	Schlaganfall, Tumor, Verletzung, Operation	4	Sprachverständins	1	Telegrammstil	1	8	2016-06-23 08:54:55	2	2	2016-06-23 09:10:59	4	6	6	6	6	7	7	6	3	5	2	1	1	2016-06-23 09:13:26	all deleted due to privacy	2016-06-23 09:13:32	1
154	2016-06-24 15:47:20	1	0	prettyperformance	2016-06-24 15:52:50	2	45	16	96	2016-06-24 15:52:51	2016-06-24 15:54:23	7	4	2016-06-24 15:54:24	2016-06-24 16:15:35	1271	Areal 44	1	Aphasie	0	Schlaganfall Tumor Op Verletzung	4	Sprachverständnis	1	Sprechen im Telegammstil	1	7	2016-06-24 16:16:34	2	1	2016-06-24 16:44:18	4	6	6	5	6	4	7	7	5	5	4	4	4	2016-06-24 16:49:25	all deleted due to privacy	2016-06-24 16:49:37	1
155	2016-06-21 15:47:22	0	1	uglylearning	2016-06-21 15:50:34	2	45	16	96	2016-06-21 15:50:34	2016-06-21 15:51:51	7	4	2016-06-21 15:51:52	2016-06-21 16:01:53	601	Areal 44	1	Alexie	1	Schlagnafall	1	Sprachvermögen	0	Telegrammstil	1	4	2016-06-21 16:02:33	1	2	2016-06-21 16:21:33	2	5	2	4	4	7	1	6	3	2	3	1	1	2016-06-21 16:26:54	all deleted due to privacy	2016-06-21 16:27:04	1
156	2016-06-23 09:57:11	1	1	prettylearning	2016-06-23 10:02:14	2	45	16	96	2016-06-23 10:02:14	2016-06-23 10:03:58	6	2	2016-06-23 10:03:58	2016-06-23 10:13:05	547	Areal 44	1	Alexie	1	Schlaganfall, Tumore, OP, Verletzungen	4	mit der Wortbedeutung	1	Problem mit der Syntax, Telegrammstil beim Sprechen	1	8	2016-06-23 10:14:11	2	1	2016-06-23 10:38:53	5	5	6	6	6	7	6	6	1	4	3	3	2	2016-06-23 10:44:00	all deleted due to privacy	2016-06-23 10:44:12	1
157	2016-06-24 05:46:06	0	1	uglylearning	2016-06-24 05:47:40	2	45	16	96	2016-06-24 05:47:41	2016-06-24 05:48:19	6	2	2016-06-24 05:48:19	2016-06-24 05:54:00	341	44	1	Alexie	1	Schlaganfälle, Tumore, Verletzungen	3	mit der Wortbedeutung	1	Unfähigkeit grammatikalisch korrekte Sätze zu bilden	1	7	2016-06-24 05:54:26	2	1	2016-06-24 06:01:07	3	4	6	4	4	5	6	6	2	3	1	1	1	2016-06-24 06:04:34	all deleted due to privacy	2016-06-24 06:04:38	1
158	2016-06-20 17:19:50	0	0	uglyperformance	2016-06-20 17:21:04	2	45	16	96	2016-06-20 17:21:05	2016-06-20 17:23:03	6	3	2016-06-20 17:23:03	2016-06-20 17:30:47	464	Areal 44	1	Alexie	1	Z. B. durch Schlaganfälle, Tumore, Operationen, Verletzungen	4	Sprachverständnis	1	Schwierigkeiten mit der Syntax.	1	8	2016-06-20 17:31:03	2	1	2016-06-20 17:41:52	3	3	5	5	4	2	4	4	4	4	4	4	4	2016-06-20 17:43:42	all deleted due to privacy	2016-06-20 17:43:47	1
159	2016-06-20 14:58:22	0	1	uglylearning	2016-06-20 15:00:55	2	45	16	96	2016-06-20 15:00:55	2016-06-20 15:01:41	7	2	2016-06-20 15:01:41	2016-06-20 15:08:09	388	Areal 44	1	Alexie	1	Tumore, Schlaganfälle, Operationen, Verletzungen	4	Kognitive Funktionen	0	Probleme mit der Syntax	1	7	2016-06-20 15:09:35	2	1	2016-06-20 15:20:28	5	5	6	4	6	5	7	7	2	5	6	2	5	2016-06-20 15:24:53	all deleted due to privacy	2016-06-20 15:25:02	1
160	2016-06-23 11:22:15	1	0	prettyperformance	2016-06-23 11:25:44	2	45	16	96	2016-06-23 11:25:44	2016-06-23 11:26:40	4	4	2016-06-23 11:26:41	2016-06-23 11:33:18	397	Areal 44	1	Alexie	1	durch Schlaganfälle, Tumore, OPs und Verletzungen	4	mit dem Sprachverständnis	1	Sprechen im Telegrammstil	1	8	2016-06-23 11:34:13	2	2	2016-06-23 11:53:59	4	4	5	4	6	2	6	6	1	1	1	1	1	2016-06-23 11:56:33	all deleted due to privacy	2016-06-23 11:56:45	1
161	2016-06-24 11:08:37	0	1	uglylearning	2016-06-24 11:10:12	2	45	16	96	2016-06-24 11:10:12	2016-06-24 11:10:35	7	3	2016-06-24 11:10:35	2016-06-24 11:16:23	348	Areal 44	1	Alexil	0	Schlaganfall, Tumor,Operation	3	Sprachvermögen	0	sprechen im Telegrammstil	1	5	2016-06-24 11:16:42	1	1	2016-06-24 11:21:26	1	1	1	2	7	1	1	1	7	1	1	1	1	2016-06-24 11:22:57	all deleted due to privacy	2016-06-24 11:23:03	1
162	2016-06-20 17:16:45	1	1	prettylearning	2016-06-20 17:17:55	2	45	16	96	2016-06-20 17:17:56	2016-06-20 17:18:13	5	3	2016-06-20 17:18:14	2016-06-20 17:20:53	159	Areal 44	1	Alexie	1	Schlaganfall, Tumore, Unfall,Verletzung	3	Wortbedeutung	1	Telegrammstil beim Sprechen	1	7	2016-06-20 17:21:08	2	2	2016-06-20 17:25:50	5	5	5	5	5	5	5	5	2	3	4	2	4	2016-06-20 17:27:24	all deleted due to privacy	2016-06-20 17:27:28	1
163	2016-06-23 10:07:52	0	1	uglylearning	2016-06-23 10:09:16	2	45	16	96	2016-06-23 10:09:17	2016-06-23 10:09:39	5	2	2016-06-23 10:09:39	2016-06-23 10:16:24	405	Areal 44	1	Alexie	1	Schlaganfälle, Tumore	2	Sprachverständnis	1	Sprechen	0	5	2016-06-23 10:16:42	2	1	2016-06-23 10:23:58	3	4	5	5	5	5	5	5	4	3	3	3	3	2016-06-23 10:25:40	all deleted due to privacy	2016-06-23 10:25:43	1
164	2016-06-21 15:35:46	0	0	uglyperformance	2016-06-21 15:37:14	2	45	16	96	2016-06-21 15:37:14	2016-06-21 15:37:42	7	4	2016-06-21 15:37:42	2016-06-21 15:42:51	309	44	1	Alexie	1	Schlaganfall, Tumor, Operation, Verletzung	4	mit der Wortbedeutung	1	Telegrammstil beim spontanen Sprechen	1	8	2016-06-21 15:43:13	2	1	2016-06-21 15:55:02	4	5	5	1	4	4	6	6	1	1	1	1	1	2016-06-21 15:57:38	all deleted due to privacy	2016-06-21 15:57:43	1
165	2016-06-21 02:38:54	0	0	uglyperformance	2016-06-21 02:40:48	2	45	16	96	2016-06-21 02:40:48	2016-06-21 02:41:35	7	4	2016-06-21 02:41:35	2016-06-21 02:45:20	225	Sprechstörungen	0	Broca-Aphasie	0	Schlaganfall, Tumore, Verletzungen oder Operationen	4	Sprachvermögen	0	Telegrammstil beim Sprechen	1	5	2016-06-21 02:45:39	1	1	2016-06-21 02:52:34	2	3	5	5	5	4	5	5	2	3	2	2	2	2016-06-21 02:54:46	all deleted due to privacy	2016-06-21 02:54:53	1
166	2016-06-25 10:21:46	1	1	prettylearning	2016-06-25 10:24:09	2	45	16	96	2016-06-25 10:24:09	2016-06-25 10:24:46	7	3	2016-06-25 10:24:46	2016-06-25 10:31:10	384	44	1	Alexie	1	Schlaganfall, Tumore OP	3	Sprachverständnis	1	Telegrammstil beim Sprechen	1	7	2016-06-25 10:31:37	2	1	2016-06-25 10:53:08	3	4	5	5	4	6	6	6	2	3	3	2	3	2016-06-25 10:56:04	all deleted due to privacy	2016-06-25 10:56:13	1
167	2016-06-30 11:29:12	1	1	prettylearning	2016-06-30 11:31:38	2	45	16	96	2016-06-30 11:31:39	2016-06-30 11:32:37	5	2	2016-06-30 11:32:37	2016-06-30 11:40:13	456	Areal 44	1	Alexie	1	Operationen, Verletzungen, Schlaganfälle, Tumore	4	Sprachverständnis / Wortbedeutung	1	Syntaxprobleme, nur bis zu Dreiwortsätze möglich	1	8	2016-06-30 11:40:40	2	1	2016-06-30 11:49:54	5	5	5	6	6	6	6	6	1	4	1	1	1	2016-06-30 11:54:06	all deleted due to privacy	2016-06-30 11:54:13	1
168	2016-06-23 04:59:36	1	0	prettyperformance	2016-06-23 05:01:48	2	45	16	96	2016-06-23 05:01:48	2016-06-23 05:02:39	7	4	2016-06-23 05:02:39	2016-06-23 05:13:36	657	Areal 44	1	Alexie	1	z. B. durch Schlaganfälle, Tumore, Operationen, Verletzungen	4	Sprachvermögen	0	Probleme mit der Syntax, Benutzung eines Telegrammstils	1	7	2016-06-23 05:14:11	2	1	2016-06-23 05:32:58	4	5	6	6	6	4	6	6	1	4	2	2	1	2016-06-23 05:36:16	all deleted due to privacy	2016-06-23 05:36:22	1
169	2016-06-23 07:01:12	0	0	uglyperformance	2016-06-23 07:03:47	2	45	16	96	2016-06-23 07:03:47	2016-06-23 07:04:28	6	4	2016-06-23 07:04:28	2016-06-23 07:13:05	517	Im Stirnlappen des Gehirns	0	Alexie	1	Schlaganfall Tumrore Operationen Verletzungen	4	Sprachverständnis/Wortbedeutung	1	Patienten sprechen im Telegrammstil	1	7	2016-06-23 07:13:42	2	1	2016-06-23 07:27:05	3	2	5	6	5	7	3	4	4	4	2	2	2	2016-06-23 07:28:35	all deleted due to privacy	2016-06-23 07:28:40	1
170	2016-06-25 08:46:40	0	1	uglylearning	2016-06-25 08:48:21	2	45	16	96	2016-06-25 08:48:21	2016-06-25 08:48:46	4	2	2016-06-25 08:48:46	2016-06-25 08:55:15	389	44	1	Alexie	1	Schlaganfall, Tumor, Verletzungen, OPs	4	kognitive Funktionen, Sprachverständnis	1	Probleme mit der Syntax, Telegrammstil, Ein- bis Dreiworts.	1	8	2016-06-25 08:55:35	1	1	2016-06-25 09:07:35	4	4	5	5	6	6	6	6	3	4	4	3	3	2016-06-25 09:09:31	all deleted due to privacy	2016-06-25 09:09:35	1
171	2016-06-21 04:05:00	0	0	uglyperformance	2016-06-21 04:07:05	2	45	16	96	2016-06-21 04:07:05	2016-06-21 04:07:48	6	3	2016-06-21 04:07:48	2016-06-21 04:12:23	275	44	1	Alexie	1	Schlaganfall/Tumor	2	Mit dem Sprachverständnis	1	Sprechen im Telegrammstil	1	6	2016-06-21 04:12:48	2	1	2016-06-21 04:21:44	2	6	2	5	7	4	7	7	1	1	1	1	1	2016-06-21 04:23:05	all deleted due to privacy	2016-06-21 04:23:11	1
172	2016-06-23 07:05:58	1	0	prettyperformance	2016-06-23 07:07:34	2	45	16	96	2016-06-23 07:07:34	2016-06-23 07:08:22	6	4	2016-06-23 07:08:22	2016-06-23 07:13:14	292	Areal 44	1	Alexie	1	Schlaganfälle, Tumore, Operationen, Verletzungen	4	Sprachverständnis bzw. Wortbedeutung	1	Probleme bei der Bildung von vollständigen Sätzen	1	8	2016-06-23 07:13:34	2	2	2016-06-23 07:21:19	4	5	6	6	6	4	6	6	2	2	2	2	2	2016-06-23 07:22:25	all deleted due to privacy	2016-06-23 07:22:30	1
173	2016-06-24 02:58:09	1	0	prettyperformance	2016-06-24 03:01:40	2	45	16	96	2016-06-24 03:01:40	2016-06-24 03:02:59	5	3	2016-06-24 03:02:59	2016-06-24 03:10:53	474	Areal 44 im Stirnlappen	1	Alexie	1	Schlaganfall, Tumor, OP, Verletzung	4	Sprachvermögen	0	sprechen im Telegrammstil	1	7	2016-06-24 03:11:32	2	1	2016-06-24 03:24:57	4	5	7	7	4	7	4	4	4	5	5	6	4	2016-06-24 03:33:59	all deleted due to privacy	2016-06-24 03:34:10	1
174	2016-06-23 06:27:05	0	0	uglyperformance	2016-06-23 06:27:48	2	45	16	96	2016-06-23 06:27:48	2016-06-23 06:28:08	7	2	2016-06-23 06:28:09	2016-06-23 06:30:21	132	A44	1	Alexie	1	Schlaganfälle, Tumoren	2	Mit dem Sprachverständnis.	1	Telegrammstil beim spontanen Sprechen	1	6	2016-06-23 06:30:42	2	1	2016-06-23 06:34:54	4	4	5	4	4	6	6	6	2	4	2	2	2	2016-06-23 06:36:06	all deleted due to privacy	2016-06-23 06:36:09	1
175	2016-06-22 11:42:19	1	0	prettyperformance	2016-06-22 11:44:00	2	45	16	96	2016-06-22 11:44:00	2016-06-22 11:44:39	6	4	2016-06-22 11:44:39	2016-06-22 11:48:51	252	keine ahnung	0	Alexie	1	Tumore, OP's	2	Wortbedeutung	1	Probleme mit der Sytax	1	5	2016-06-22 11:49:28	2	1	2016-06-22 11:56:26	5	5	5	5	5	5	5	5	2	4	3	3	1	2016-06-22 11:57:53	all deleted due to privacy	2016-06-22 11:58:00	1
176	2016-06-20 16:11:48	1	0	prettyperformance	2016-06-20 16:14:14	2	45	16	96	2016-06-20 16:14:14	2016-06-20 16:14:52	5	3	2016-06-20 16:14:52	2016-06-20 16:18:50	238	Sprachbildung	0	Alexie	1	Schlaganfälle, Tumore, Operationen, Verletzungen	4	Sprachverständnis	1	Sprechen im Telegrammstil	1	7	2016-06-20 16:19:21	2	2	2016-06-20 16:26:11	3	3	4	3	3	4	4	4	4	2	1	1	1	2016-06-20 16:28:14	all deleted due to privacy	2016-06-20 16:28:19	1
177	2016-06-21 01:34:03	0	1	uglylearning	2016-06-21 01:36:51	2	45	16	96	2016-06-21 01:36:51	2016-06-21 01:37:35	7	4	2016-06-21 01:37:35	2016-06-21 01:42:37	302	Sprachzentrum	0	Alexie	1	Schlaganfall, Tumor	2	Sprachvermögen	0	Probleme mit Satzbau, Sytax	1	4	2016-06-21 01:43:11	1	1	2016-06-21 01:53:48	7	2	5	4	6	5	5	5	2	4	3	1	1	2016-06-21 01:55:23	all deleted due to privacy	2016-06-21 01:55:29	1
178	2016-06-21 04:36:03	0	0	uglyperformance	2016-06-21 04:37:13	2	45	16	96	2016-06-21 04:37:13	2016-06-21 04:37:42	7	4	2016-06-21 04:37:43	2016-06-21 04:42:41	298	Brodmann-Areal 44 im Stirnlappen des Gehirns	1	Alexie beziehungsweise Agraphie	0	beispielsweise durch Schlaganfälle oder Tumore	2	Sprachvermögen	0	Telegrammstil beim (spontanen) Sprechen	1	4	2016-06-21 04:42:56	1	1	2016-06-21 04:54:12	2	5	7	6	6	6	6	6	2	5	1	1	1	2016-06-21 04:55:55	all deleted due to privacy	2016-06-21 04:55:59	1
179	2016-06-20 13:35:58	0	1	uglylearning	2016-06-20 13:37:47	2	45	16	96	2016-06-20 13:37:48	2016-06-20 13:38:21	6	4	2016-06-20 13:38:22	2016-06-20 13:43:52	330	Areal 44	1	Alexie	1	durch Schlaganfälle oder Tumore	2	mit dem Sprachverständnis	1	Sprechein im Telegrammstil	1	6	2016-06-20 13:44:18	2	1	2016-06-20 13:51:57	5	5	6	6	6	6	6	6	1	3	2	2	3	2016-06-20 13:53:53	all deleted due to privacy	2016-06-20 13:53:59	1
180	2016-06-22 08:10:20	0	1	uglylearning	2016-06-22 08:12:32	2	45	16	96	2016-06-22 08:12:32	2016-06-22 08:13:21	7	5	2016-06-22 08:13:21	2016-06-22 08:20:08	407	Areal 44	1	Aphasie	0	Schlaganfälle und Tumore	2	Sprachverständnis	1	gestörte Sprachbildung	0	4	2016-06-22 08:21:08	1	1	2016-06-22 08:31:36	5	6	6	6	6	7	6	6	1	5	4	4	4	2016-06-22 08:34:38	all deleted due to privacy	2016-06-22 08:34:47	1
181	2016-06-24 12:18:51	0	1	uglylearning	2016-06-24 12:20:39	2	45	16	96	2016-06-24 12:20:39	2016-06-24 12:21:14	6	4	2016-06-24 12:21:14	2016-06-24 12:27:21	367	Broca-Sprachzentrum	0	Aphasie	0	Schlaganfälle oder Tumore	2	Sprachverständnis	1	telegrammstil beim sprechen	1	4	2016-06-24 12:27:45	2	1	2016-06-24 12:44:58	3	3	4	5	6	6	6	6	2	1	1	5	1	2016-06-24 12:47:50	all deleted due to privacy	2016-06-24 12:47:56	1
182	2016-06-23 11:04:39	1	1	prettylearning	2016-06-23 11:07:23	2	45	16	96	2016-06-23 11:07:23	2016-06-23 11:08:02	6	4	2016-06-23 11:08:02	2016-06-23 11:12:40	278	44	1	Aphasie	0	Schlaganfälle, Tumore, Operationen, Verletzungen	4	Sprachverständnis	1	Telegrammstil	1	7	2016-06-23 11:13:08	2	2	2016-06-23 11:22:25	3	5	5	5	3	3	3	3	5	3	3	2	2	2016-06-23 11:24:42	all deleted due to privacy	2016-06-23 11:24:49	1
183	2016-06-21 08:03:56	1	0	prettyperformance	2016-06-21 08:05:48	2	45	16	96	2016-06-21 08:05:48	2016-06-21 08:06:21	6	4	2016-06-21 08:06:21	2016-06-21 08:09:22	181	Stirnlappen Areal 44	1	Aphasie	0	Schlaganfall, Tumor, Verletzungen bei Op`s	4	Sprachverständnis	1	Syntaxprobleme	1	7	2016-06-21 08:09:48	1	1	2016-06-21 08:27:12	5	5	5	4	5	5	5	5	2	4	4	5	5	2016-06-21 08:28:18	all deleted due to privacy	2016-06-21 08:28:24	1
184	2016-06-24 15:48:40	0	1	uglylearning	2016-06-24 15:51:35	2	45	16	96	2016-06-24 15:51:36	2016-06-24 15:52:32	6	3	2016-06-24 15:52:33	2016-06-24 16:01:09	516	44	1	Alexie	1	Verletzungen, Operationen, Tumore, Schlaganfälle u.a.	4	Sprachverständnis	1	Telegrammstil, Syntaxprobleme	1	8	2016-06-24 16:01:47	1	1	2016-06-24 16:17:08	4	3	5	2	5	6	5	5	2	4	2	2	2	2016-06-24 16:21:29	all deleted due to privacy	2016-06-24 16:21:37	1
185	2016-06-21 04:29:13	1	1	prettylearning	2016-06-21 04:30:46	2	45	16	96	2016-06-21 04:30:46	2016-06-21 04:31:24	4	3	2016-06-21 04:31:24	2016-06-21 04:37:17	353	44	1	alexie	1	Schlaganfälle, Tumore, Unfälle, OP	3	Sprachverständnis	1	Telegrammstil beim Sprechen	1	7	2016-06-21 04:37:39	2	2	2016-06-21 04:43:34	3	4	5	5	5	6	6	6	3	4	4	3	3	2016-06-21 04:45:24	all deleted due to privacy	2016-06-21 04:45:31	1
186	2016-06-21 05:19:23	0	0	uglyperformance	2016-06-21 05:22:26	2	45	16	96	2016-06-21 05:22:26	2016-06-21 05:22:52	6	4	2016-06-21 05:22:52	2016-06-21 05:28:10	318	44	1	Alexie	1	OP, Schlaganfall, Tumore, Unfall	3	Sprachverständnis	1	sprechen im Telegrammstiel	1	7	2016-06-21 05:28:37	2	1	2016-06-21 05:36:27	1	1	1	1	1	7	2	2	5	3	3	3	3	2016-06-21 05:38:41	all deleted due to privacy	2016-06-21 05:38:47	1
187	2016-06-23 09:56:30	0	1	uglylearning	2016-06-23 09:59:39	2	45	16	96	2016-06-23 09:59:39	2016-06-23 10:00:03	6	4	2016-06-23 10:00:04	2016-06-23 10:04:48	284	Areal 44	1	Alexie	1	Schlaganfälle, Tumore, Operationen, Verletzungen	4	Sprachverständnis	1	Verwendung eines Telegrammstils beim (spontanen) Sprechen	1	8	2016-06-23 10:05:08	2	1	2016-06-23 10:10:27	2	4	6	4	4	2	6	6	2	3	1	1	1	2016-06-23 10:12:08	all deleted due to privacy	2016-06-23 10:12:11	1
188	2016-06-20 15:57:18	0	0	uglyperformance	2016-06-20 16:00:25	2	45	16	96	2016-06-20 16:00:25	2016-06-20 16:01:18	5	3	2016-06-20 16:01:18	2016-06-20 16:07:32	374	44	1	Alexie	1	Tumore, operationen	2	Sprachverständnis	1	sprechen im Telegrammstil	1	6	2016-06-20 16:08:00	2	1	2016-06-20 16:18:51	1	1	5	2	4	4	3	4	4	1	1	1	1	2016-06-20 16:20:50	all deleted due to privacy	2016-06-20 16:20:58	1
189	2016-06-20 23:43:23	0	0	uglyperformance	2016-06-20 23:44:27	2	45	16	96	2016-06-20 23:44:27	2016-06-20 23:44:56	5	3	2016-06-20 23:44:57	2016-06-20 23:48:40	223	Areal 44 nach Brodmann	1	Alexie	1	Schlaganfälle, Tumore, Verletzungen, Operationen	4	mit dem Sprachverständnis	1	Sprechen im Telegrammstil	1	8	2016-06-20 23:49:01	2	1	2016-06-20 23:54:40	3	5	5	5	5	4	5	5	2	3	2	2	2	2016-06-20 23:55:37	all deleted due to privacy	2016-06-20 23:55:43	1
190	2016-06-20 06:35:36	0	1	uglylearning	2016-06-20 06:40:12	2	45	16	96	2016-06-20 06:40:12	2016-06-20 06:41:05	6	4	2016-06-20 06:41:05	2016-06-20 06:46:30	325	44	1	Alexie	1	Durch Schlaganfälle und Tumore	2	Verstehen von Wortbedeutungen	1	Probleme mit der Syntax	1	6	2016-06-20 06:47:22	2	1	2016-06-20 06:59:41	3	4	5	5	6	5	6	6	1	1	1	1	1	2016-06-20 07:02:20	all deleted due to privacy	2016-06-20 07:02:33	1
191	2016-06-23 11:04:05	0	1	uglylearning	2016-06-23 11:06:54	2	45	16	96	2016-06-23 11:06:55	2016-06-23 11:07:42	6	2	2016-06-23 11:07:42	2016-06-23 11:18:34	652	schädigung des Zentrums vom stirnlappen im soge A	0	Alexie, bzw agraphie	0	Schlaganfälle , Tumore, operationen, Veerletzungen	4	kognitiven Funktionen,	0	störung . nicht mehr lesen oder schreiben können	0	4	2016-06-23 11:19:41	1	2	2016-06-23 11:42:23	3	4	4	5	3	2	3	3	5	3	3	2	3	2016-06-23 11:45:34	all deleted due to privacy	2016-06-23 11:45:42	1
192	2016-06-21 08:40:46	0	0	uglyperformance	2016-06-21 08:46:09	2	45	16	96	2016-06-21 08:46:09	2016-06-21 08:47:33	5	3	2016-06-21 08:47:33	2016-06-21 08:59:25	712	Areal 44	1	Aphasie	0	Schlaganfälle, Tumore, Operationen , Verletzungen	4	Mit dem Sprachverständnis, Wortbedeutung	1	Telegrammstil beim Sprechen,	1	7	2016-06-21 09:00:31	1	2	2016-06-21 09:19:47	2	3	4	3	5	6	5	5	2	3	1	1	1	2016-06-21 09:23:14	all deleted due to privacy	2016-06-21 09:23:23	1
193	2016-06-23 12:13:15	0	0	uglyperformance	2016-06-23 12:20:33	2	45	16	96	2016-06-23 12:20:33	2016-06-23 12:23:56	5	3	2016-06-23 12:23:56	2016-06-23 12:26:43	167	Areal 44	1	Alexie	1	durch Schlaganfälle, Tumore, Operationen oder Verletzungen	4	Sprachverständnis, Wortbedeutung	1	Telegrammstil beim (spontanen) Sprechen	1	8	2016-06-23 12:26:59	2	1	2016-06-23 12:47:00	3	3	6	6	5	5	5	5	3	5	1	1	1	2016-06-23 12:48:30	all deleted due to privacy	2016-06-23 12:48:34	1
194	2016-07-03 11:58:22	0	0	uglyperformance	2016-07-03 12:01:01	2	45	16	96	2016-07-03 12:01:01	2016-07-03 12:01:33	7	5	2016-07-03 12:01:33	2016-07-03 12:07:50	377	Stirnlappen des Gehirns	0	Agraphie	0	Schlaganfälle, Tumore	2	Wortbedeutung	1	Sprachentwicklungsstörung	0	3	2016-07-03 12:08:41	2	1	2016-07-03 12:18:47	2	2	3	4	2	5	3	4	4	3	3	1	2	2016-07-03 12:21:06	all deleted due to privacy	2016-07-03 12:21:12	1
195	2016-06-23 04:14:26	0	1	uglylearning	2016-06-23 04:15:58	2	45	16	96	2016-06-23 04:15:58	2016-06-23 04:16:25	4	3	2016-06-23 04:16:25	2016-06-23 04:19:45	200	Broca-Sprachzentrum	0	Alexie	1	Operationen, Verletzungen, Tumore, Schlaganfälle	4	Sprachverständnis	1	Syntaxprobleme	1	7	2016-06-23 04:20:14	2	1	2016-06-23 04:26:03	4	5	5	3	6	6	6	6	2	2	1	2	1	2016-06-23 04:28:21	all deleted due to privacy	2016-06-23 04:28:31	1
196	2016-06-21 03:52:22	0	0	uglyperformance	2016-06-21 03:53:28	2	45	16	96	2016-06-21 03:53:29	2016-06-21 03:53:57	6	4	2016-06-21 03:53:57	2016-06-21 03:57:55	238	Areal 44	1	Alexie	1	Schlaganfälle oder Tumore	2	Sprachverständnis	1	Probleme mit der Syntax	1	6	2016-06-21 03:58:14	2	1	2016-06-21 04:05:11	2	4	4	4	4	5	4	4	3	3	3	1	2	2016-06-21 04:06:20	all deleted due to privacy	2016-06-21 04:06:24	1
197	2016-06-23 09:07:16	1	1	prettylearning	2016-06-23 09:12:48	2	45	16	96	2016-06-23 09:12:48	2016-06-23 09:14:16	7	4	2016-06-23 09:14:17	2016-06-23 09:26:38	741	Areal 44	1	Alexie	1	Schlaganfall Tumor	2	Verständnis	1	Telegrammstil	1	6	2016-06-23 09:27:36	2	2	2016-06-23 09:49:16	3	3	4	2	4	2	2	4	3	3	1	1	1	2016-06-23 10:06:09	all deleted due to privacy	2016-06-23 10:06:23	1
198	2016-06-21 03:34:01	0	1	uglylearning	2016-06-21 03:35:30	2	45	16	96	2016-06-21 03:35:30	2016-06-21 03:35:58	6	3	2016-06-21 03:35:58	2016-06-21 03:40:27	269	Areal 44, Stirnlappen	1	Aphasie	0	Schlaganfall oderTumor	2	Sprachverständnis	1	Telegrammsprachstil	1	5	2016-06-21 03:40:54	1	1	2016-06-21 03:48:01	3	6	6	5	6	5	7	7	1	4	4	3	2	2016-06-21 03:49:16	all deleted due to privacy	2016-06-21 03:49:22	1
199	2016-07-10 02:51:03	1	1	prettylearning	2016-07-10 02:55:41	2	45	16	96	2016-07-10 02:55:41	2016-07-10 02:56:26	6	4	2016-07-10 02:56:26	2016-07-10 03:03:30	424	Sprachbildung	0	Alexie	1	Schlaganfall, Tumore	2	Sprachverständnis	1	Sprechen im Telegrammstil	1	5	2016-07-10 03:03:59	2	1	2016-07-10 03:15:29	5	6	6	5	5	6	6	6	2	4	2	2	2	2016-07-10 03:19:13	all deleted due to privacy	2016-07-10 03:19:20	1
200	2016-06-20 10:44:26	0	1	uglylearning	2016-06-20 10:46:15	2	45	16	96	2016-06-20 10:46:16	2016-06-20 10:46:54	7	4	2016-06-20 10:46:54	2016-06-20 10:52:11	317	keines	0	Aphasie	0	Schlaganfälle, Tumore, Operationen, Verletzungen	4	Sprachvermögen	0	Telegrammstil beim spontanen Sprechen	1	5	2016-06-20 10:52:41	2	1	2016-06-20 10:59:17	5	5	6	6	6	4	5	6	2	4	4	3	3	2016-06-20 11:01:11	all deleted due to privacy	2016-06-20 11:01:17	1
201	2016-06-24 12:54:17	1	1	prettylearning	2016-06-24 12:55:47	2	45	16	96	2016-06-24 12:55:48	2016-06-24 12:56:12	7	4	2016-06-24 12:56:12	2016-06-24 12:58:50	158	44	1	Analphabet	0	Schlaganfall oder Tumore	2	verstehen	1	Telegrammsil beim spontanen Sprechen	1	5	2016-06-24 12:59:09	2	1	2016-06-24 13:06:07	4	7	7	6	6	4	6	6	2	4	1	4	1	2016-06-24 13:07:57	all deleted due to privacy	2016-06-24 13:08:02	1
202	2016-06-21 12:28:56	0	0	uglyperformance	2016-06-21 12:30:22	2	45	16	96	2016-06-21 12:30:22	2016-06-21 12:30:44	5	2	2016-06-21 12:30:45	2016-06-21 12:35:52	307	Areal 44	1	Alexie	1	Schlaganfall, Tunore,	2	bei der Wortfindung	0	langsames sprechen	0	4	2016-06-21 12:36:10	1	1	2016-06-21 12:41:04	3	3	3	3	3	6	3	6	3	3	3	3	3	2016-06-21 12:42:26	all deleted due to privacy	2016-06-21 12:42:31	1
203	2016-06-20 13:31:57	0	1	uglylearning	2016-06-20 13:33:22	2	45	16	96	2016-06-20 13:33:22	2016-06-20 13:33:52	6	3	2016-06-20 13:33:52	2016-06-20 13:38:07	255	Areal 44	1	Agraphie	0	Schlaganfall oder Tumor	2	Sprachverstehen	1	Telegrammstil beim spontanen Sprechen	1	5	2016-06-20 13:38:25	2	1	2016-06-20 13:45:01	2	4	5	6	2	5	5	5	3	2	4	2	3	2016-06-20 13:47:42	all deleted due to privacy	2016-06-20 13:47:50	1
204	2016-06-24 03:50:58	0	0	uglyperformance	2016-06-24 03:53:22	2	45	16	96	2016-06-24 03:53:23	2016-06-24 03:54:27	6	4	2016-06-24 03:54:27	2016-06-24 04:01:25	418	44	1	Alexie	1	durch Schlaganfälle oder Tumore; auch Operationen und Verlet	4	mit dem Sprachverstehen	1	Probleme mit Syntax (Telegrammstil); beim (spontanen) sprech	1	8	2016-06-24 04:01:52	1	1	2016-06-24 04:20:44	5	5	6	5	4	6	5	5	3	4	2	3	3	2016-06-24 04:22:47	all deleted due to privacy	2016-06-24 04:22:51	1
205	2016-06-21 08:24:06	0	0	uglyperformance	2016-06-21 08:26:17	2	45	16	96	2016-06-21 08:26:17	2016-06-21 08:26:45	7	4	2016-06-21 08:26:45	2016-06-21 08:32:06	321	Areal 44	1	Aphasie	0	Operation, Verletzung, Schlaganfall, Tumor	4	Verstehen	1	Probleme mit der Syntax	1	7	2016-06-21 08:32:37	1	2	2016-06-21 08:40:25	5	5	2	5	7	7	7	7	1	7	1	4	1	2016-06-21 08:41:55	all deleted due to privacy	2016-06-21 08:42:02	1
206	2016-06-27 14:34:38	1	1	prettylearning	2016-06-27 14:36:21	2	45	16	96	2016-06-27 14:36:22	2016-06-27 14:36:56	6	4	2016-06-27 14:36:56	2016-06-27 14:41:59	303	Areal 44	1	Aphasie	0	Schlaganfall,Tumore, Operationen, Verletzungen	4	Sprachverständnis	1	sprechen im Telegrammstil	1	7	2016-06-27 14:42:26	1	1	2016-06-27 14:51:47	4	5	5	4	5	4	4	5	3	4	2	3	2	2016-06-27 14:53:07	all deleted due to privacy	2016-06-27 14:53:13	1
207	2016-06-20 15:42:46	0	0	uglyperformance	2016-06-20 15:45:39	2	45	16	96	2016-06-20 15:45:39	2016-06-20 15:46:49	5	3	2016-06-20 15:46:49	2016-06-20 15:58:57	728	Areal 44	1	Aphasie	0	Schlaganfall, Tumor, operationen und Verletzung	4	Sprachvermögen	0	Sprechen im Telegrammstil	1	6	2016-06-20 15:59:40	2	1	2016-06-20 16:13:42	1	2	4	3	5	5	5	5	2	2	2	2	2	2016-06-20 16:18:06	all deleted due to privacy	2016-06-20 16:18:18	1
208	2016-06-21 11:42:43	1	0	prettyperformance	2016-06-21 11:45:50	2	45	16	96	2016-06-21 11:45:50	2016-06-21 11:46:34	7	5	2016-06-21 11:46:34	2016-06-21 11:52:20	346	44	1	Aphasie	0	Tumoren, Operationen, Verletzungen, Schlaganfall	4	Sprachverständnis	1	Telegrammstil	1	7	2016-06-21 11:52:46	1	2	2016-06-21 12:02:30	4	5	6	5	4	6	5	5	3	3	2	2	2	2016-06-21 12:07:22	all deleted due to privacy	2016-06-21 12:07:29	1
209	2016-07-01 16:58:31	0	0	uglyperformance	2016-07-01 17:00:37	2	45	16	96	2016-07-01 17:00:38	2016-07-01 17:00:57	6	4	2016-07-01 17:00:57	2016-07-01 17:03:34	157	44	1	Alexie	1	Schlaganfall	1	Wortbedeutung	1	Probleme mit syntax	1	5	2016-07-01 17:03:57	2	1	2016-07-01 17:13:41	4	5	7	5	6	7	7	7	1	5	3	1	1	2016-07-01 17:15:52	all deleted due to privacy	2016-07-01 17:15:58	1
210	2016-06-20 16:31:36	0	1	uglylearning	2016-06-20 16:33:55	2	45	16	96	2016-06-20 16:33:55	2016-06-20 16:34:27	7	4	2016-06-20 16:34:28	2016-06-20 16:39:26	298	44	1	Alexie	1	Schlaganfälle, Tumore, Operationen, Verletzungen	4	Sprachverständnis; Wortbedeutung	1	Probleme mit der Syntax; Telegrammstil beim Sprechen	1	8	2016-06-20 16:39:45	2	1	2016-06-20 16:51:05	2	2	6	6	4	7	4	5	3	2	2	2	2	2016-06-20 16:52:51	all deleted due to privacy	2016-06-20 16:52:57	1
211	2016-07-02 12:56:27	1	1	prettylearning	2016-07-02 13:00:13	2	45	16	96	2016-07-02 13:00:13	2016-07-02 13:01:05	6	3	2016-07-02 13:01:05	2016-07-02 13:08:45	460	Broca-Areal	0	Alexie	1	z.b. Schlaganfall	1	Sprache zu verstehen	1	Telegrammstil beim Sprechen	1	4	2016-07-02 13:09:34	2	2	2016-07-02 13:25:50	3	3	5	5	3	2	5	5	3	4	2	1	1	2016-07-02 13:28:30	all deleted due to privacy	2016-07-02 13:28:42	1
212	2016-06-20 10:15:06	1	0	prettyperformance	2016-06-20 10:17:36	2	45	16	96	2016-06-20 10:17:37	2016-06-20 10:18:11	7	5	2016-06-20 10:18:11	2016-06-20 10:22:05	234	im Stirnlappen, das sogennannte Areal 44	1	Alexie	1	Schlaganfall, Tumor, Verletzungen, Operationen	4	Mit dem Sprachverständnis	1	Telegrammstil beim spontanen Sprechen	1	8	2016-06-20 10:22:28	2	1	2016-06-20 10:32:14	4	5	6	7	7	7	7	7	1	6	4	2	2	2016-06-20 10:34:36	all deleted due to privacy	2016-06-20 10:34:40	1
213	2016-06-22 06:46:44	0	0	uglyperformance	2016-06-22 06:48:05	2	45	16	96	2016-06-22 06:48:08	2016-06-22 06:48:36	4	4	2016-06-22 06:48:36	2016-06-22 06:51:39	183	44	1	alexie	1	schlaganfall	1	wortbedeutung	1	telegrammstil	1	5	2016-06-22 06:52:01	2	2	2016-06-22 06:57:32	3	3	5	5	5	5	5	5	2	4	2	2	2	2016-06-22 06:58:51	all deleted due to privacy	2016-06-22 06:58:57	1
214	2016-06-21 17:37:04	1	1	prettylearning	2016-06-21 17:39:03	2	45	16	96	2016-06-21 17:39:03	2016-06-21 17:39:47	5	3	2016-06-21 17:39:48	2016-06-21 17:45:56	368	Areal 44	1	Alexie	1	Schlaganfälle, Tumore, Operationen, Verletzungen	4	Sprachverständnis	1	Probleme mit der Syntax, Telegrammstil beim spontanen Sprech	1	8	2016-06-21 17:46:22	1	1	2016-06-21 17:56:39	4	4	5	5	5	4	5	5	1	1	1	1	1	2016-06-21 17:59:37	all deleted due to privacy	2016-06-21 17:59:42	1
215	2016-06-18 18:54:11	1	0	prettyperformance	2016-06-18 18:55:44	2	45	16	96	2016-06-18 18:55:45	2016-06-18 18:56:11	6	4	2016-06-18 18:56:11	2016-06-18 19:00:51	280	Broca-Sprachzentrum	0	Alexie	1	Durch Schlaganfälle/Tumore oder Operationen oder Verletzung	4	Sprachverständnis	1	Personen verwenden Telegrammstil beim spontanen Sprechen	1	7	2016-06-18 19:01:09	2	1	2016-06-18 19:08:55	5	5	5	5	5	6	6	6	3	6	4	5	2	2016-06-18 19:10:28	all deleted due to privacy	2016-06-18 19:10:33	1
216	2016-06-21 04:55:24	1	1	prettylearning	2016-06-21 04:58:28	2	45	16	96	2016-06-21 04:58:28	2016-06-21 04:59:53	6	3	2016-06-21 04:59:53	2016-06-21 05:04:06	253	Areal 44	1	Alexie	1	durch Schlaganfälle oder Tumore	2	mit der Wortbedeutung	1	Telegrammstil	1	6	2016-06-21 05:04:40	1	1	2016-06-21 05:24:43	5	5	7	7	7	5	7	7	1	2	2	2	1	2016-06-21 05:26:51	all deleted due to privacy	2016-06-21 05:26:58	1
217	2016-06-21 04:38:04	1	0	prettyperformance	2016-06-21 04:41:40	2	45	16	96	2016-06-21 04:41:40	2016-06-21 04:42:39	6	4	2016-06-21 04:42:39	2016-06-21 04:49:34	415	Sprachbildung	0	Apühasie	0	Tumore und Schlaganfälle	2	Sprachbildung	0	spontane Sprachschwierigkeiten bei der Satzbildung	1	3	2016-06-21 04:50:11	1	2	2016-06-21 05:05:22	5	4	4	6	4	5	4	4	4	6	2	1	3	2016-06-21 05:09:22	all deleted due to privacy	2016-06-21 05:09:33	1
218	2016-06-22 03:37:19	0	1	uglylearning	2016-06-22 03:39:21	2	45	16	96	2016-06-22 03:39:21	2016-06-22 03:43:06	6	4	2016-06-22 03:43:06	2016-06-22 03:45:51	165	?	0	Aphasie	0	Tumore/Schlaganfälle/etc	2	Sprachverständnis	1	kein verständnis for grammatikalische Richtigkeit	1	4	2016-06-22 03:46:19	2	1	2016-06-22 03:59:26	4	3	5	5	5	5	4	3	4	3	3	1	1	2016-06-22 04:01:07	all deleted due to privacy	2016-06-22 04:01:14	1
219	2016-06-20 19:33:37	1	0	prettyperformance	2016-06-20 19:36:03	2	45	16	96	2016-06-20 19:36:03	2016-06-20 19:36:36	7	4	2016-06-20 19:36:36	2016-06-20 19:41:38	302	44	1	Alexie	1	Schlaganfälle, Tumore, Operationen, Verletzungenn	4	Sprachverständnis, Wortbedeutung	1	Telegrammstil beim spontanen Sprechen	1	8	2016-06-20 19:42:09	2	1	2016-06-20 20:07:55	4	5	5	5	5	5	5	6	2	1	1	1	2	2016-06-20 20:10:18	all deleted due to privacy	2016-06-20 20:10:26	1
220	2016-06-30 04:19:33	0	1	uglylearning	2016-06-30 04:21:42	2	45	16	96	2016-06-30 04:21:43	2016-06-30 04:22:17	5	3	2016-06-30 04:22:17	2016-06-30 04:26:52	275	Broca-Sprachzentrum	0	Alexie	1	durch Schlaganfälle oder Tumore, auch Operationen oder Verle	4	Sprachverständnis	1	Probleme mit der Syntax, Sprechen im Telegrammstil	1	7	2016-06-30 04:27:19	2	1	2016-06-30 04:36:31	2	5	5	4	3	6	6	6	2	2	2	1	3	2016-06-30 04:38:11	all deleted due to privacy	2016-06-30 04:38:15	1
221	2016-06-20 11:47:18	1	1	prettylearning	2016-06-20 11:50:15	2	45	16	96	2016-06-20 11:50:20	2016-06-20 11:55:32	6	2	2016-06-20 11:55:32	2016-06-20 12:05:24	592	Areal 44, im Stirnlappen	1	Alexie	1	Schlaganfälle, Tumore, OPs, Verletzungen	4	Sprachverständnis	1	Sprechen im Telegrammstil, nur 1bis 3-Wortsätze, Syntaxprob.	1	8	2016-06-20 12:05:50	2	1	2016-06-20 12:29:47	3	4	6	6	6	2	6	6	1	4	3	1	3	2016-06-20 12:43:10	all deleted due to privacy	2016-06-20 12:43:15	1
222	2016-06-25 07:54:35	0	0	uglyperformance	2016-06-25 08:01:27	2	45	16	96	2016-06-25 08:01:27	2016-06-25 08:03:28	6	4	2016-06-25 08:03:28	2016-06-25 08:12:01	513	44	1	Alexie	1	Schlaganfälle, Tumore, Operationen, Verletzungen	4	Sprachverständnis	1	im Telegrammstil sprechen	1	8	2016-06-25 08:12:47	2	1	2016-06-25 08:31:00	3	2	5	4	5	6	5	5	3	4	2	6	2	2016-06-25 08:34:49	all deleted due to privacy	2016-06-25 08:34:56	1
223	2016-06-21 02:55:31	0	0	uglyperformance	2016-06-21 03:16:52	2	45	16	96	2016-06-21 03:16:53	2016-06-21 03:17:24	7	5	2016-06-21 03:17:24	2016-06-21 03:32:58	934	Das Areal 44 nach Brodmann ist betroffen.	1	Alexie	1	zB durch Schlaganfälle, Tumore, Operationen, Verletzungen	4	Mit dem Sprachvermögen	0	Probleme mit der Syntax und Nutzung Telegrammstil	1	7	2016-06-21 03:33:22	2	1	2016-06-21 03:50:40	2	2	4	1	3	6	5	6	1	1	1	1	1	2016-06-21 03:56:11	all deleted due to privacy	2016-06-21 03:56:17	1
224	2016-06-26 06:19:44	0	0	uglyperformance	2016-06-26 06:22:24	2	45	16	96	2016-06-26 06:22:24	2016-06-26 06:23:43	5	3	2016-06-26 06:23:45	2016-06-26 06:27:58	253	Areal 44	1	Alexie	1	Schlaganfälle, Tumore	2	Wortbedeutung, Sprachverständnis	1	Telegrammstil	1	6	2016-06-26 06:28:34	1	1	2016-06-26 06:46:04	4	5	5	4	4	6	5	5	1	4	2	2	2	2016-06-26 06:49:48	all deleted due to privacy	2016-06-26 06:49:57	1
225	2016-06-21 00:49:16	0	1	uglylearning	2016-06-21 00:50:05	2	45	16	96	2016-06-21 00:50:05	2016-06-21 00:50:22	6	3	2016-06-21 00:50:22	2016-06-21 00:53:53	211	Areal 44	1	Alexie	1	Erworben werden können Aphasien beispielsweise durch Schlaga	1	Sprachverständnis , Wortbedeutung	1	Telegrammstil beim (spontanen) Sprechen,	1	5	2016-06-21 00:54:09	1	1	2016-06-21 00:58:42	1	1	5	4	3	2	2	2	6	3	1	1	1	2016-06-21 01:00:27	all deleted due to privacy	2016-06-21 01:00:31	1
226	2016-06-21 07:53:51	1	0	prettyperformance	2016-06-21 07:56:59	2	45	16	96	2016-06-21 07:56:59	2016-06-21 07:58:26	6	4	2016-06-21 07:58:26	2016-06-21 08:03:59	333	44	1	Alexie	1	Aktuelle organische Schädigung	0	Sprachverständnis	1	Sprechtelegrammstil	1	4	2016-06-21 08:04:36	1	2	2016-06-21 08:26:57	3	4	5	4	5	6	5	6	2	2	2	2	2	2016-06-21 08:28:44	all deleted due to privacy	2016-06-21 08:28:51	1
227	2016-06-23 06:14:24	0	0	uglyperformance	2016-06-23 06:17:11	2	45	16	96	2016-06-23 06:17:11	2016-06-23 06:18:26	4	3	2016-06-23 06:18:26	2016-06-23 06:26:54	508	44	1	Alexie	1	Schlaganfälle, Tumore, Operationen, Verletzungen	4	Sprachverständnis	1	Betroffener kann keine grammatisch richtigen Sätze bilden	1	8	2016-06-23 06:27:23	2	1	2016-06-23 06:40:13	3	3	5	5	5	4	5	5	3	4	3	3	4	2016-06-23 06:43:47	all deleted due to privacy	2016-06-23 06:43:53	1
228	2016-06-21 17:32:01	0	1	uglylearning	2016-06-21 17:36:08	2	45	16	96	2016-06-21 17:36:09	2016-06-21 17:37:05	6	2	2016-06-21 17:37:06	2016-06-21 17:43:32	386	Areal 44	1	Alexie	1	über Tumore, Schlaganfall, Schädigung des Brocaareals	2	mit dem Sprachverständnis	1	Sprechen im Telegrammstil	1	6	2016-06-21 17:44:06	2	1	2016-06-22 01:03:05	3	4	5	4	3	6	4	5	3	2	2	1	2	2016-06-22 01:06:46	all deleted due to privacy	2016-06-22 01:06:56	1
229	2016-06-24 05:13:06	0	0	uglyperformance	2016-06-24 05:14:43	2	45	16	96	2016-06-24 05:14:43	2016-06-24 05:15:14	6	4	2016-06-24 05:15:14	2016-06-24 05:18:23	189	Areal 44	1	Alexie	1	Schlaganfall, Tumor, Operationen, Verletzungen	4	Sprachverständnis / Wortbedeutung	1	Sprechen im Telegrammstil	1	8	2016-06-24 05:18:39	2	1	2016-06-24 05:27:28	2	2	6	5	2	7	2	4	2	1	1	1	1	2016-06-24 05:28:54	all deleted due to privacy	2016-06-24 05:28:59	1
230	2016-06-23 05:10:57	1	1	prettylearning	2016-06-23 05:14:57	2	45	16	96	2016-06-23 05:14:57	2016-06-23 05:15:13	6	3	2016-06-23 05:15:13	2016-06-23 05:17:48	155	44	1	Alexie	1	Operationen, Verletzungen	2	Sprachverständnis	1	Telegrammstil	1	6	2016-06-23 05:18:07	2	1	2016-06-23 05:22:33	4	5	5	4	5	6	4	4	3	4	5	5	5	2016-06-23 05:23:19	all deleted due to privacy	2016-06-23 05:23:25	1
231	2016-06-29 15:04:30	0	0	uglyperformance	2016-06-29 15:08:10	2	45	16	96	2016-06-29 15:08:10	2016-06-29 15:09:16	6	4	2016-06-29 15:09:16	2016-06-29 15:18:51	575	Areal 44	1	Alexie	1	Schlaganfälle,Tumore,OP's, Verletzungen	4	keine Probleme mit dem Sprachvermögen	0	Probleme mit der Syntax	1	7	2016-06-29 15:19:35	1	1	2016-06-29 15:33:24	2	5	4	4	2	5	3	3	3	3	2	1	1	2016-06-29 15:36:46	all deleted due to privacy	2016-06-29 15:36:55	1
232	2016-07-03 14:03:28	1	1	prettylearning	2016-07-03 14:05:27	2	45	16	96	2016-07-03 14:05:27	2016-07-03 14:05:55	7	4	2016-07-03 14:05:55	2016-07-03 14:10:53	298	44	1	Alexie	1	Tumore, Schlaganfälle	2	Sprachverständnis	1	Telegrammstil beim Sprechen	1	6	2016-07-03 14:11:19	2	1	2016-07-03 14:22:53	5	6	6	5	7	5	6	7	1	1	1	1	1	2016-07-03 15:26:02	all deleted due to privacy	2016-07-03 15:26:09	1
233	2016-06-25 13:42:57	1	1	prettylearning	2016-06-25 13:44:08	2	45	16	96	2016-06-25 13:44:08	2016-06-25 13:46:46	7	4	2016-06-25 13:46:46	2016-06-25 13:48:56	130	Areal 44	1	Alexie	1	Neurologischer Schaden: Schlaganfall, Unfall, Tumor	2	Sprachverständnis	1	Sprechen im Telegrammstil	1	6	2016-06-25 13:49:17	2	2	2016-06-25 13:56:25	2	4	5	4	5	6	6	6	2	4	5	4	5	2016-06-25 13:57:41	all deleted due to privacy	2016-06-25 13:57:49	1
234	2016-06-26 07:37:23	1	0	prettyperformance	2016-06-26 07:39:27	2	45	16	96	2016-06-26 07:39:28	2016-06-26 07:40:06	7	4	2016-06-26 07:40:06	2016-06-26 07:45:19	313	Areal 44	1	Alexie	1	Operationen, Schlaganfall, Tumore	3	Sprachvermögen	0	Sprechen im Telegrammstil	1	6	2016-06-26 07:45:52	1	1	2016-06-26 07:56:39	4	5	6	6	6	5	5	6	2	4	3	3	2	2016-06-26 08:00:26	all deleted due to privacy	2016-06-26 08:00:33	1
235	2016-07-03 07:28:32	1	0	prettyperformance	2016-07-03 07:32:52	2	45	16	96	2016-07-03 07:32:52	2016-07-03 07:43:14	6	2	2016-07-03 07:43:14	2016-07-03 07:47:27	253	44	1	Alexie	1	SHT, Demenz,Tumore, Apoplex, OP	3	Sprachverständnis	1	syntaxprobleme beim Sprechen	1	7	2016-07-03 07:47:49	2	2	2016-07-03 07:57:04	5	5	5	4	5	7	6	6	1	2	2	2	2	2016-07-03 07:59:04	all deleted due to privacy	2016-07-03 07:59:08	1
236	2016-06-20 16:06:59	0	1	uglylearning	2016-06-20 16:12:22	2	45	16	96	2016-06-20 16:12:22	2016-06-20 16:13:10	5	3	2016-06-20 16:17:52	2016-06-20 16:19:51	119	Stirnlappen Areal 44	1	Aphasie	0	Tumore	1	Kognitive Funktionen	0	Telegrammstil beim Sprechen	1	3	2016-06-20 16:20:23	1	1	2016-06-20 16:48:59	4	4	5	5	4	7	4	5	3	3	3	3	4	2016-06-20 16:52:28	all deleted due to privacy	2016-06-20 16:52:39	1
237	2016-06-29 13:41:34	0	0	uglyperformance	2016-06-29 13:42:51	2	45	16	96	2016-06-29 13:42:51	2016-06-29 13:43:28	6	5	2016-06-29 13:43:28	2016-06-29 13:46:26	178	Areal 44	1	Alexie bzw. Agraphie	0	Schlaganfälle, Tmore, Operationen, Verletzungen	4	Sprachverständnis	1	Probleme mit der Syntax	1	7	2016-06-29 13:46:48	2	1	2016-06-29 13:53:13	5	5	6	5	6	5	6	6	2	5	2	2	2	2016-06-29 13:54:32	all deleted due to privacy	2016-06-29 13:54:37	1
238	2016-06-21 07:00:13	1	1	prettylearning	2016-06-21 07:03:37	2	45	16	96	2016-06-21 07:03:37	2016-06-21 07:04:20	7	3	2016-06-21 07:04:20	2016-06-21 07:09:13	293	44	1	Alexie	1	Tumore oder Schalganfall	2	mit dem Sprachvermögen	0	Probleme mit dem Satzaufbau	1	5	2016-06-21 07:09:45	2	1	2016-06-21 07:19:05	3	6	7	6	6	6	6	6	2	4	1	1	1	2016-06-21 07:23:53	all deleted due to privacy	2016-06-21 07:24:01	1
239	2016-06-20 10:18:04	0	1	uglylearning	2016-06-20 10:27:54	2	45	16	96	2016-06-20 10:27:54	2016-06-20 10:28:40	7	3	2016-06-20 10:28:41	2016-06-20 10:32:33	232	Areal 44	1	Alexie	1	bspw. durch Schlaganfälle, Tumore oder Operationen	3	Sprache zu verstehen	1	Die Unfähigkeit der Grammatik entsprechend zu sprechen	1	7	2016-06-20 10:34:55	2	1	2016-06-20 10:53:24	2	3	6	5	4	6	4	4	3	2	2	2	1	2016-06-20 10:55:42	all deleted due to privacy	2016-06-20 10:56:01	1
240	2016-06-23 10:22:42	0	1	uglylearning	2016-06-23 10:23:35	2	45	16	96	2016-06-23 10:23:35	2016-06-23 10:23:50	5	4	2016-06-23 10:23:50	2016-06-23 10:26:10	140	Sprachzentrum	0	Dysgrammatismus	0	Schlaganfälle oder Tumore	2	mit dem Sprachvermögen.	0	Telegrammstil	1	3	2016-06-23 10:26:26	1	1	2016-06-23 10:31:09	1	1	5	5	1	4	1	1	5	1	1	1	1	2016-06-23 10:32:25	all deleted due to privacy	2016-06-23 10:32:28	1
241	2016-06-24 11:30:59	1	1	prettylearning	2016-06-24 11:32:51	2	45	16	96	2016-06-24 11:32:52	2016-06-24 11:33:26	7	4	2016-06-24 11:33:26	2016-06-24 11:37:30	244	Areal44	1	Alexie	1	Schlaganfall,Tumor, Verletzung	3	Sprachverständmis	1	Probleme, die Syntax korrekt anzuwenden	1	7	2016-06-24 11:37:53	2	2	2016-06-24 11:45:33	6	6	6	6	6	7	7	6	1	6	4	2	1	2016-06-24 11:49:51	all deleted due to privacy	2016-06-24 11:49:59	1
242	2016-07-03 09:41:31	1	1	prettylearning	2016-07-03 09:43:14	2	45	16	96	2016-07-03 09:43:15	2016-07-03 09:44:02	6	4	2016-07-03 09:44:02	2016-07-03 09:48:45	283	Areal 44	1	Alexie	1	durch Schlaganfälle, Tumore, Operationen und Verletzungen	4	Sprachverständnis	1	Prob leme beim Sprechen mit der Syntax	1	8	2016-07-03 09:49:17	2	2	2016-07-03 10:01:14	3	2	4	3	4	4	5	5	3	4	3	2	1	2016-07-03 10:03:33	all deleted due to privacy	2016-07-03 10:03:38	1
243	2016-06-23 13:16:25	1	1	prettylearning	2016-06-23 13:18:26	2	45	16	96	2016-06-23 13:18:26	2016-06-23 13:19:00	6	3	2016-06-23 13:19:00	2016-06-23 13:28:44	584	Stirnlappen Areal 44	1	Alexie	1	Schlaganfälle, Tumore,Operationen,Verletzungen,	4	Sprachverständnis	1	Syntaxprobleme	1	8	2016-06-23 13:37:07	1	2	2016-06-23 13:47:47	4	3	6	6	6	5	7	7	1	4	1	1	1	2016-06-23 13:49:32	all deleted due to privacy	2016-06-23 13:49:40	1
244	2016-06-21 08:45:46	1	0	prettyperformance	2016-06-21 08:47:20	2	45	16	96	2016-06-21 08:47:20	2016-06-21 08:48:13	7	3	2016-06-21 08:48:14	2016-06-21 08:56:40	506	Das Areal 44	1	alexie	1	Tumore, Schlaganfall, Operationen, Verletzungen	4	nit dem sprachverständis	1	Bildung von Haupt und Nebensätze gestört, 2-3 Wortsätze ges	1	8	2016-06-21 08:57:05	2	1	2016-06-21 09:11:07	7	5	6	6	7	7	6	6	2	6	6	6	7	2016-06-21 09:13:53	all deleted due to privacy	2016-06-21 09:14:01	1
245	2016-06-29 12:27:09	1	1	prettylearning	2016-06-29 12:29:13	2	45	16	96	2016-06-29 12:29:13	2016-06-29 12:29:42	7	5	2016-06-29 12:29:42	2016-06-29 12:33:17	215	44	1	dsylexie	0	durch tumore, Operationen, schlaganfälle	3	mit dem sprachverständnis	1	sprechen im Telegrammstil	1	6	2016-06-29 12:33:37	1	2	2016-06-29 13:02:05	3	3	6	5	6	6	5	5	3	4	1	1	1	2016-06-29 13:03:53	all deleted due to privacy	2016-06-29 13:03:57	1
246	2016-06-23 03:53:43	0	0	uglyperformance	2016-06-23 03:55:16	2	45	16	96	2016-06-23 03:55:16	2016-06-23 03:55:52	6	4	2016-06-23 03:55:52	2016-06-23 03:59:14	202	44	1	Alexie	1	bspw. durch Schlaganfälle und Tumore	2	Wortdeutung	1	Telegrammstil beim spontanen Sprechen verwenden	1	6	2016-06-23 03:59:31	1	1	2016-06-23 04:05:50	2	3	4	4	3	2	4	4	3	4	1	1	1	2016-06-23 04:07:36	all deleted due to privacy	2016-06-23 04:07:39	1
247	2016-06-23 04:53:13	1	1	prettylearning	2016-06-23 04:54:52	2	45	16	96	2016-06-23 04:54:52	2016-06-23 04:55:09	6	4	2016-06-23 04:55:09	2016-06-23 05:00:13	304	.	0	.	0	.	0	.	0	Eine Sprachstörung	0	0	2016-06-23 05:00:41	2	1	2016-06-23 05:12:00	3	5	6	4	6	2	6	7	1	4	4	1	1	2016-06-23 05:14:13	all deleted due to privacy	2016-06-23 05:14:21	1
248	2016-06-20 13:50:42	0	0	uglyperformance	2016-06-20 13:53:04	2	45	16	96	2016-06-20 13:53:04	2016-06-20 13:53:42	6	3	2016-06-20 13:53:42	2016-06-20 14:00:50	428	44	1	Alexie	1	Traumatisch, ischämisch, iatrogen, Tumoren	2	Sprachverständnis	1	Sprechen im Telegrammstil	1	6	2016-06-20 14:01:17	2	1	2016-06-20 14:09:49	2	3	5	4	5	5	5	5	3	3	4	1	3	2016-06-20 14:11:42	all deleted due to privacy	2016-06-20 14:11:46	1
249	2016-06-20 06:21:55	1	0	prettyperformance	2016-06-20 06:23:35	2	45	16	96	2016-06-20 06:23:35	2016-06-20 06:24:05	6	4	2016-06-20 06:24:05	2016-06-20 06:28:38	273	44	1	Alexie	1	OP, Tumor, Schlaganfall, Verletzungen	4	Sprachverständnis	1	Syntaxprobleme, telegrammstil	1	8	2016-06-20 06:28:54	2	2	2016-06-20 06:35:42	2	1	5	5	6	6	6	6	1	4	2	2	2	2016-06-20 06:38:14	all deleted due to privacy	2016-06-20 06:38:19	1
250	2016-06-20 14:39:04	1	1	prettylearning	2016-06-20 14:40:50	2	45	16	96	2016-06-20 14:40:50	2016-06-20 14:41:17	1	3	2016-06-20 14:41:17	2016-06-20 14:45:15	238	Sprachbildung	0	Aphasie	0	Tumor, Operation, Schlaganfall	3	Sprachverständnis	1	Probleme mit der Syntax, sprechen im Telegrammstil	1	5	2016-06-20 14:45:40	2	1	2016-06-20 14:52:43	2	5	5	5	5	6	5	5	2	4	2	2	2	2016-06-20 14:54:34	all deleted due to privacy	2016-06-20 14:54:48	1
251	2016-06-24 13:29:39	1	0	prettyperformance	2016-06-24 13:31:09	2	45	16	96	2016-06-24 13:31:09	2016-06-24 13:32:09	6	3	2016-06-24 13:32:10	2016-06-24 13:44:05	715	Areal 44 im Stirnlappen	1	Agraphie	0	Schlaganfälle, Tumore, Operationen, Verletzungen	4	Sprachverständnis, Wortdeutung	1	Probleme mit der Syntax und Verwendung des Telegrammstils	1	7	2016-06-24 13:44:32	1	1	2016-06-24 14:04:21	5	6	7	6	5	6	4	4	4	2	2	2	2	2016-06-24 14:43:45	all deleted due to privacy	2016-06-24 14:43:52	1
252	2016-06-21 04:39:42	0	1	uglylearning	2016-06-21 04:42:04	2	45	16	96	2016-06-21 04:42:04	2016-06-21 04:42:57	6	4	2016-06-21 04:42:57	2016-06-21 04:49:23	386	Stirnlappen im Gehirn	0	Agraphie	0	Schlaganfall	1	Sprachverständnis	1	Telegrammstil beim Sprechen	1	3	2016-06-21 04:49:59	1	1	2016-06-21 05:00:11	2	2	2	4	3	5	2	2	6	4	2	2	2	2016-06-21 05:02:58	all deleted due to privacy	2016-06-21 05:03:08	1
253	2016-06-23 10:44:32	0	0	uglyperformance	2016-06-23 10:46:16	2	45	16	96	2016-06-23 10:46:16	2016-06-23 10:46:45	7	4	2016-06-23 10:46:45	2016-06-23 10:50:47	242	Stirnlappen des Gehirns	0	Alexie	1	Tumore und Schlaganfälle	2	Sprachverständnis	1	sprechen im telegramstil beim spiontanen Sprechen	1	5	2016-06-23 10:51:18	1	1	2016-06-23 10:58:02	3	4	4	5	5	6	5	5	3	3	2	2	1	2016-06-23 10:59:50	all deleted due to privacy	2016-06-23 11:00:29	1
254	2016-06-29 05:51:07	1	0	prettyperformance	2016-06-29 05:54:08	2	45	16	96	2016-06-29 05:54:08	2016-06-29 05:54:56	7	5	2016-06-29 05:54:57	2016-06-29 06:05:56	659	Areal 44	1	Alexie	1	z. B. Schlaganfall, Tumor, OP, Verletzungen	4	Wortbedeutung, da Sprachverständnis intakt	1	Telegrammstil beim (spontan)Sprechen, Ein- bis Dreiwortsätze	1	8	2016-06-29 06:06:23	1	1	2016-06-29 06:25:50	5	5	6	6	6	7	6	6	1	5	3	4	3	2016-06-29 06:28:43	all deleted due to privacy	2016-06-29 06:28:47	1
255	2016-06-20 06:45:54	1	1	prettylearning	2016-06-20 06:47:53	2	45	16	96	2016-06-20 06:47:54	2016-06-20 06:48:24	7	1	2016-06-20 06:48:24	2016-06-20 06:52:46	262	Areal 44	1	Alexie	1	Schlaganfall, Tumor, Operation, Verletzung	4	Wortbedeutung	1	Telegrammstil beim (spontanen) Sprechen	1	8	2016-06-20 06:53:05	2	1	2016-06-20 07:01:07	7	7	7	6	7	7	7	7	1	5	2	5	3	2016-06-20 07:03:17	all deleted due to privacy	2016-06-20 07:03:25	1
256	2016-06-24 05:37:00	1	0	prettyperformance	2016-06-24 05:39:39	2	45	16	96	2016-06-24 05:39:39	2016-06-24 05:40:49	7	4	2016-06-24 05:40:50	2016-06-24 05:51:41	651	im Stirnlappen des Gehirns.Areal 44	1	Aphasie	0	Schlaganfälle oderTtumore.,OPs,oder Verletzungen	4	Mit dem Sprachverständnis	1	das Sprechen im Telegrammstil	1	7	2016-06-24 05:52:13	2	2	2016-06-24 06:05:46	6	7	7	6	7	7	6	7	1	6	2	4	2	2016-06-24 06:08:47	all deleted due to privacy	2016-06-24 06:08:54	1
257	2016-06-21 09:55:40	1	1	prettylearning	2016-06-21 09:57:51	2	45	16	96	2016-06-21 09:57:51	2016-06-21 09:58:44	6	5	2016-06-21 09:58:44	2016-06-21 10:02:04	200	sprachbildung	0	apasie	0	verletzungen	1	zuhören	0	störungen	0	1	2016-06-21 10:02:41	2	2	2016-06-21 10:10:50	2	2	3	5	5	5	5	5	3	4	2	2	1	2016-06-21 10:13:43	all deleted due to privacy	2016-06-21 10:13:52	1
258	2016-06-23 08:05:10	0	0	uglyperformance	2016-06-23 08:06:59	2	45	16	96	2016-06-23 08:06:59	2016-06-23 08:07:35	5	4	2016-06-23 08:07:35	2016-06-23 08:14:05	390	Areal 44	1	Alexie	1	Schlaganfall, Tumor, Operation oder Verletzung	4	Sprachverständnis	1	Telegrammstil beim Sprechen	1	8	2016-06-23 08:14:31	1	1	2016-06-23 08:34:07	4	3	4	4	4	6	4	5	3	4	2	2	2	2016-06-23 08:36:20	all deleted due to privacy	2016-06-23 08:36:26	1
259	2016-06-24 03:44:41	1	1	prettylearning	2016-06-24 03:45:55	2	45	16	96	2016-06-24 03:45:57	2016-06-24 03:46:14	6	4	2016-06-24 03:46:15	2016-06-24 03:49:17	182	Areal 44	1	Alexie	1	Tumoren, Verletzungen, Schlaganfall	3	Sprachverständnis	1	Sprechen ohne Syntax, nur Telegrammstil	1	7	2016-06-24 03:49:31	2	2	2016-06-24 03:54:52	5	5	5	6	5	7	5	6	2	5	3	1	3	2016-06-24 03:56:03	all deleted due to privacy	2016-06-24 03:56:07	1
260	2016-06-22 03:00:51	1	1	prettylearning	2016-06-22 03:02:27	2	45	16	96	2016-06-22 03:02:27	2016-06-22 03:02:47	4	3	2016-06-22 03:02:48	2016-06-22 03:07:08	260	Areal 44	1	Alexie	1	Schlaganfälle oder Tumore	2	Wortbedeutung	1	Telegrammstil beim Sprechen	1	6	2016-06-22 03:07:27	2	1	2016-06-22 03:15:10	3	3	5	4	4	4	4	4	4	3	2	1	1	2016-06-22 03:18:08	all deleted due to privacy	2016-06-22 03:18:12	1
261	2016-06-24 14:00:09	0	1	uglylearning	2016-06-24 14:02:19	2	45	16	96	2016-06-24 14:02:19	2016-06-24 14:02:45	7	5	2016-06-24 14:02:46	2016-06-24 14:08:43	357	Stirnlappenschädigung	0	Alexie	1	Schlaganfall Tumor Hirnschädigung, Verletzungen Operation	4	Dem Sprachvermögen	0	Telegrammstilartiges sprechen	1	6	2016-06-24 14:09:01	1	1	2016-06-24 14:21:41	1	1	1	2	1	2	2	2	7	1	1	1	1	2016-06-24 14:23:15	all deleted due to privacy	2016-06-24 14:23:22	1
262	2016-06-24 10:36:12	1	0	prettyperformance	2016-06-24 10:39:04	2	45	16	96	2016-06-24 10:39:04	2016-06-24 10:39:35	4	3	2016-06-24 10:39:36	2016-06-24 10:46:58	442	Areal 44	1	Alexie	1	z.B. durch Schlaganfälle, Tumore, Operationen, Verletzungen	4	Sprachverständnis/Wortbedeutung	1	Telegrammstil beim (spontanen) Sprechen	1	8	2016-06-24 10:47:30	2	1	2016-06-24 10:59:19	4	3	5	4	5	5	5	5	3	3	3	3	3	2016-06-24 11:00:55	all deleted due to privacy	2016-06-24 11:01:00	1
263	2016-06-20 10:44:21	1	0	prettyperformance	2016-06-20 10:46:36	2	45	16	96	2016-06-20 10:46:36	2016-06-20 10:47:19	6	4	2016-06-20 10:47:20	2016-06-20 10:52:05	285	Areal 44 im Stirnlappen	1	Aphasie	0	Schlaganfälle, Tumore, OP´s, Verletzungen	4	Sprachverständnis	1	Sprechen im Telegrammstil	1	7	2016-06-20 10:52:27	2	1	2016-06-20 10:59:55	4	6	6	6	6	6	6	6	2	3	2	1	2	2016-06-20 11:01:44	all deleted due to privacy	2016-06-20 11:01:50	1
264	2016-06-20 14:42:11	1	0	prettyperformance	2016-06-20 14:44:09	2	45	16	96	2016-06-20 14:44:09	2016-06-20 14:44:43	7	3	2016-06-20 14:44:43	2016-06-20 14:47:36	173	Areal 44	1	Agraphie	0	operationen,verletzungen, hirninfarkt	3	Wortbedeutung	1	telegrammartiges Sprechen	1	6	2016-06-20 14:48:00	1	1	2016-06-20 14:56:53	5	6	7	7	6	7	7	7	1	5	2	2	2	2016-06-20 14:58:38	all deleted due to privacy	2016-06-20 14:58:45	1
265	2016-06-23 11:32:56	1	0	prettyperformance	2016-06-23 11:34:49	2	45	16	96	2016-06-23 11:34:50	2016-06-23 11:35:16	7	5	2016-06-23 11:35:16	2016-06-23 11:41:01	345	Areal 44, im Stirnlappen des Gehirns	1	Alexie	1	Durch Schlaganfälle, Tumore, Operationen, Verletzungen	4	Mit der Wortbedeutung	1	Es handelt sich um eine Sprachstörung	0	7	2016-06-23 11:41:36	2	1	2016-06-23 12:01:26	3	4	6	5	3	3	5	5	3	4	1	1	1	2016-06-23 12:04:16	all deleted due to privacy	2016-06-23 12:04:24	1
266	2016-06-24 08:19:27	0	1	uglylearning	2016-06-24 08:21:24	2	45	16	96	2016-06-24 08:21:24	2016-06-24 08:22:05	4	4	2016-06-24 08:22:06	2016-06-24 08:30:27	501	44	1	Alexie, Agraphie	0	Schlaganfälle, Tumore, OPs	3	in der Wortbedeutung	1	langsames Sprechen...	0	5	2016-06-24 08:31:04	1	1	2016-06-24 08:42:38	3	4	4	5	2	4	3	6	2	3	2	1	1	2016-06-24 08:44:35	all deleted due to privacy	2016-06-24 08:44:42	1
267	2016-06-20 13:16:24	0	0	uglyperformance	2016-06-20 13:18:39	2	45	16	96	2016-06-20 13:18:40	2016-06-20 13:19:10	6	4	2016-06-20 13:19:10	2016-06-20 13:25:09	359	Areal 44	1	Alexie	1	Durch Schlaganfälle oder Tumore	2	Mit dem Sprachverständnis, mit der Wortbedeutung	1	Verwenden eines Telegrammstils beim Sprechen w Syntaxproblem	1	6	2016-06-20 13:25:31	1	1	2016-06-20 13:33:12	1	2	5	2	1	5	4	2	4	1	1	1	1	2016-06-20 13:34:57	all deleted due to privacy	2016-06-20 13:35:02	1
268	2016-06-27 11:57:51	1	0	prettyperformance	2016-06-27 12:03:59	2	45	16	96	2016-06-27 12:04:00	2016-06-27 12:04:43	7	5	2016-06-27 12:04:43	2016-06-27 12:12:26	463	Areal 44	1	Alexie	1	Schlaganfälle, Tumore, Operationen,Verletzungen	4	mit der Wortbedeutung	1	Sprechen im Telegrammstil	1	8	2016-06-27 12:13:14	2	1	2016-06-27 12:25:05	2	6	6	6	7	3	7	7	1	6	2	2	2	2016-06-27 12:28:06	all deleted due to privacy	2016-06-27 12:28:15	1
269	2016-06-23 14:10:08	1	1	prettylearning	2016-06-23 14:11:19	2	45	16	96	2016-06-23 14:11:19	2016-06-23 14:12:15	6	4	2016-06-23 14:12:16	2016-06-23 14:19:48	452	Borca-Sprachzentrum	0	Alexie	1	Schlaganfälle, Tumore	2	Sprachverständnis	1	Probleme mit der Syntax	1	5	2016-06-23 14:20:19	1	1	2016-06-23 14:30:32	3	5	6	5	6	5	6	6	2	4	3	3	3	2016-06-23 14:32:30	all deleted due to privacy	2016-06-23 14:32:37	1
270	2016-06-22 03:16:21	0	0	uglyperformance	2016-06-22 03:17:44	2	45	16	96	2016-06-22 03:17:44	2016-06-22 03:18:07	6	4	2016-06-22 03:18:07	2016-06-22 03:24:59	412	Sprachzentrum gestört, befindet sich im Stirnlapp	0	Aphasien	0	durch Opterationen oder Verletzungen	2	Sprachvermögen weiterhin vorhanden	0	langsames Sprechen und nutzen von Inhaltswörtern	1	3	2016-06-22 03:25:19	2	1	2016-06-22 03:34:00	1	5	5	3	6	2	5	6	1	2	1	1	1	2016-06-22 03:36:26	all deleted due to privacy	2016-06-22 03:36:31	1
271	2016-06-23 14:33:51	0	1	uglylearning	2016-06-23 14:36:22	2	45	16	96	2016-06-23 14:36:22	2016-06-23 14:36:58	6	4	2016-06-23 14:36:58	2016-06-23 14:40:25	207	44	1	Alexie	1	Schlaganfall, Tumor, Unfall	2	Sprachverständnis	1	Telegrammstil	1	6	2016-06-23 14:41:07	2	1	2016-06-23 14:50:24	3	2	4	3	3	6	4	5	3	4	3	2	3	2016-06-23 14:52:41	all deleted due to privacy	2016-06-23 14:52:49	1
272	2016-06-26 16:07:13	1	0	prettyperformance	2016-06-26 16:16:20	2	45	16	96	2016-06-26 16:16:20	2016-06-26 16:17:40	4	3	2016-06-26 16:17:40	2016-06-26 16:27:19	579	Areal 44	1	Alexie	1	z. B.: Schlaganfall, Tumor, Unfall, etc.	2	Sprachverständnis	1	langsames spontanes Sprechen im Telegrammstil	1	6	2016-06-26 16:28:24	1	2	2016-06-26 16:57:03	4	4	5	4	4	5	4	4	4	4	2	1	2	2016-06-26 17:06:53	all deleted due to privacy	2016-06-26 17:07:00	1
273	2016-07-01 17:27:08	1	0	prettyperformance	2016-07-01 17:30:07	2	45	16	96	2016-07-01 17:30:07	2016-07-01 17:31:07	6	4	2016-07-01 17:31:07	2016-07-01 17:47:03	956	Areal 44 nach Brodmann	1	ist im Artikel nicht enthalten	0	Schlaganfall und Tumore	2	Sprachverständnis	1	sprechen im Telegrammstil	1	5	2016-07-01 17:48:47	1	1	2016-07-01 18:20:16	4	5	6	6	6	6	6	7	2	4	4	1	4	2016-07-01 18:26:52	all deleted due to privacy	2016-07-01 18:26:58	1
274	2016-06-22 04:06:06	1	1	prettylearning	2016-06-22 04:10:02	2	45	16	96	2016-06-22 04:10:02	2016-06-22 04:10:42	6	4	2016-06-22 04:10:42	2016-06-22 04:17:22	400	Areal 44	1	Alexie	1	durch Schlaganfälle, Tumore, Operationen, Verletzungen	4	mit dem Sprachverständnis	1	Sprechen im Telegrammstil	1	8	2016-06-22 04:18:02	2	2	2016-06-22 04:29:25	4	2	5	5	4	5	5	5	2	4	2	2	2	2016-06-22 04:31:25	all deleted due to privacy	2016-06-22 04:31:34	1
275	2016-06-24 11:03:01	1	1	prettylearning	2016-06-24 11:06:03	2	45	16	96	2016-06-24 11:06:03	2016-06-24 11:07:10	6	3	2016-06-24 11:07:10	2016-06-24 11:13:08	358	Areal 44 im Stirnlappen	1	Alexie	1	z.B. Schlaganfall oder Tumore	2	Mit dem Sprachverständnis	1	Sprechen im Telegrammstil	1	6	2016-06-24 11:13:49	2	2	2016-06-24 11:25:45	5	6	7	5	5	7	5	5	3	4	3	3	3	2016-06-24 11:28:36	all deleted due to privacy	2016-06-24 11:29:05	1
276	2016-07-10 14:17:41	0	0	uglyperformance	2016-07-10 14:19:57	2	45	16	96	2016-07-10 14:19:58	2016-07-10 14:20:36	5	3	2016-07-10 14:20:36	2016-07-10 14:23:32	176	Areal 44	1	Alexie	1	Schlaganfall oder Tumor	2	Sprachverständnis	1	im Telegrammstil sprechen	1	6	2016-07-10 14:23:58	1	2	2016-07-10 14:30:36	3	3	5	5	4	6	4	4	3	4	5	4	5	2016-07-10 14:31:54	all deleted due to privacy	2016-07-10 14:32:01	1
277	2016-06-21 10:01:07	1	1	prettylearning	2016-06-21 10:03:09	2	45	16	96	2016-06-21 10:03:09	2016-06-21 10:03:46	4	3	2016-06-21 10:03:46	2016-06-21 10:10:26	400	Broca-Sprachzentrum/Areal 44	1	Alexie	1	Schlaganfall/Tumor/Operationen/Verletzungen	4	Sprachverständnis	1	primitiver Satzaufbau	1	8	2016-06-21 10:10:54	2	1	2016-06-21 10:25:29	4	4	6	5	4	6	6	5	3	1	1	1	1	2016-06-21 10:30:10	all deleted due to privacy	2016-06-21 10:30:19	1
278	2016-06-23 15:23:34	1	1	prettylearning	2016-06-23 15:26:09	2	45	16	96	2016-06-23 15:26:09	2016-06-23 15:26:54	5	4	2016-06-23 15:26:54	2016-06-23 15:34:28	454	44	1	Alexie	1	Schlaganfall, Tumoren, Trauma	2	Sprachverständnis	1	Probleme mit der Syntax, Telegrammstil	1	6	2016-06-23 15:35:02	2	1	2016-06-23 15:48:35	5	6	6	5	6	6	6	6	2	5	5	5	5	2016-06-23 16:28:07	all deleted due to privacy	2016-06-23 16:28:14	1
279	2016-06-21 04:57:29	0	1	uglylearning	2016-06-21 04:59:12	2	45	16	96	2016-06-21 04:59:12	2016-06-21 04:59:43	6	3	2016-06-21 04:59:43	2016-06-21 05:27:17	1654	Stirnlappen des Gehirns	0	Alexie / Agraphie	0	Schlaganfall	1	Wortbedeutung	1	Telegrammstil beim Sprechen	1	3	2016-06-21 05:27:39	2	1	2016-06-21 05:33:37	2	4	5	5	5	4	5	5	4	3	1	1	1	2016-06-21 05:35:04	all deleted due to privacy	2016-06-21 05:35:08	1
280	2016-06-21 04:04:15	0	1	uglylearning	2016-06-21 04:06:02	2	45	16	96	2016-06-21 04:06:02	2016-06-21 04:06:29	7	3	2016-06-21 04:06:29	2016-06-21 04:11:18	289	44	1	Alexie	1	Operationen, Verletzungen, Schlaganfälle, Tumore	4	Sprachverständnis	1	Telegrammstil beim (spontanen) Sprechen	1	8	2016-06-21 04:11:37	1	1	2016-06-21 04:18:58	3	3	6	6	5	7	6	6	2	4	2	2	2	2016-06-21 04:21:09	all deleted due to privacy	2016-06-21 04:21:17	1
281	2016-06-23 14:24:55	0	0	uglyperformance	2016-06-23 14:26:48	2	45	16	96	2016-06-23 14:26:48	2016-06-23 14:27:22	7	4	2016-06-23 14:27:22	2016-06-23 14:58:28	1866	Areal 44	1	Alexie bzw. Agraphie	0	Schlaganfälle, Tumore, Operationen, Verletzungen	4	Sprachverständnis	1	Verwendung eines Telegrammstils beim (spontanen) Sprechen	1	7	2016-06-23 14:58:51	1	1	2016-06-23 15:10:43	3	6	7	7	6	7	6	6	2	6	2	3	2	2016-06-23 15:12:01	all deleted due to privacy	2016-06-23 15:12:07	1
282	2016-06-21 03:02:39	1	1	prettylearning	2016-06-21 03:04:24	2	45	16	96	2016-06-21 03:04:24	2016-06-21 03:04:48	6	4	2016-06-21 03:04:48	2016-06-21 03:08:40	232	Strinlappen des Gehirns im Areal 44 nach Brodmann	1	Alexie	1	Schlaganfälle, Tumore, Verletzungen oder Operationen	4	Sprachverständnis - Wortbedeutung	1	Probleme mit der Syntax, langsames Sprechen im Telegrammstil	1	8	2016-06-21 03:09:08	2	1	2016-06-21 03:15:53	5	6	6	6	6	6	6	6	2	4	1	4	2	2016-06-21 03:17:14	all deleted due to privacy	2016-06-21 03:17:20	1
283	2016-06-20 07:11:09	1	1	prettylearning	2016-06-20 07:14:29	2	45	16	96	2016-06-20 07:14:29	2016-06-20 07:15:43	6	3	2016-06-20 07:15:43	2016-06-20 07:21:55	372	Areal 44	1	Alexie	1	durch Schlaganfälle, Tumore, Operationen oder Verletzungen	4	mit dem Sprachverständnis	1	Probleme mit der Syntax beim Sprechen	1	8	2016-06-20 07:22:21	2	1	2016-06-20 07:34:01	5	2	6	6	6	6	6	6	2	4	1	1	1	2016-06-20 07:37:50	all deleted due to privacy	2016-06-20 07:37:57	1
284	2016-06-20 16:33:04	1	1	prettylearning	2016-06-20 16:34:58	2	45	16	96	2016-06-20 16:34:58	2016-06-20 16:35:23	1	3	2016-06-20 16:35:24	2016-06-20 16:43:12	468	sprachbildung	0	alexie	1	schlaganfälle, tumore	2	sprachverständnis	1	telegrammstil, probleme mit der syntax	1	5	2016-06-20 16:43:35	1	1	2016-06-20 16:51:26	2	3	4	1	4	6	6	5	2	1	1	1	1	2016-06-20 16:52:54	all deleted due to privacy	2016-06-20 16:53:00	1
285	2016-06-21 11:20:19	1	1	prettylearning	2016-06-21 11:22:58	2	45	16	96	2016-06-21 11:22:58	2016-06-21 11:23:38	6	4	2016-06-21 11:23:38	2016-06-21 11:29:38	360	Areal 44	1	Alexie	1	z.B. durch Schlaganfall	1	mit dem Verstehen	1	Sprechen im Telegrammstil	1	5	2016-06-21 11:30:14	2	1	2016-06-21 11:39:18	4	5	6	4	6	5	5	5	2	4	1	1	1	2016-06-21 11:41:18	all deleted due to privacy	2016-06-21 11:41:26	1
286	2016-06-23 11:31:25	0	0	uglyperformance	2016-06-23 11:32:12	2	45	16	96	2016-06-23 11:32:12	2016-06-23 11:32:42	5	4	2016-06-23 11:32:42	2016-06-23 11:35:23	161	Areal 44	1	Alexie	1	Schlaganfall, Tumore	2	Sprachverständnis	1	Probleme mit der Syntax	1	6	2016-06-23 11:35:47	2	1	2016-06-23 11:40:17	1	1	3	4	2	7	2	2	5	2	1	1	1	2016-06-23 11:42:43	all deleted due to privacy	2016-06-23 11:42:53	1
287	2016-06-23 04:05:43	1	0	prettyperformance	2016-06-23 04:07:12	2	45	16	96	2016-06-23 04:07:13	2016-06-23 04:07:39	5	4	2016-06-23 04:07:39	2016-06-23 04:10:49	190	Broca-Sprachzentrum	0	Alexie	1	Tumor, Unfall, Verletzungen, Schlaganfall	4	keine Sprechstörung bzw. Probleme mit Wortbedeutung	1	Telegrammstil beim (spontanen) Sprechen	1	7	2016-06-23 04:11:07	2	1	2016-06-23 04:18:26	5	3	5	4	4	7	4	5	3	4	4	3	3	2016-06-23 04:19:53	all deleted due to privacy	2016-06-23 04:19:58	1
288	2016-06-20 14:34:44	1	0	prettyperformance	2016-06-20 14:41:54	2	45	16	96	2016-06-20 14:41:54	2016-06-20 14:42:44	7	5	2016-06-20 14:42:44	2016-06-20 14:48:59	375	44	1	Alexie	1	Unfälle, Operationen, Schlaganfälle, Tumore	3	mit dem Sprachverständnis	1	sprechen im Telegrammstil	1	7	2016-06-20 14:49:27	2	2	2016-06-20 15:03:05	3	3	7	7	7	5	6	6	1	4	2	1	1	2016-06-20 15:07:37	all deleted due to privacy	2016-06-20 15:07:42	1
289	2016-07-07 05:14:55	0	0	uglyperformance	2016-07-07 05:15:52	2	45	16	96	2016-07-07 05:15:52	2016-07-07 05:16:03	6	4	2016-07-07 05:16:03	2016-07-07 05:18:48	165	Areal 44	1	Alexie	1	durch Schlaganfälle, Tumore, Verletzungen	3	Sprachverständnis	1	Telegrammstil beim spontanen Sprechen	1	7	2016-07-07 05:19:04	2	1	2016-07-07 05:30:34	4	4	6	6	4	7	6	5	3	4	3	4	2	2016-07-07 05:32:15	all deleted due to privacy	2016-07-07 05:32:19	1
290	2016-06-28 13:51:52	0	0	uglyperformance	2016-06-28 13:55:16	2	45	16	96	2016-06-28 13:55:16	2016-06-28 13:56:16	7	3	2016-06-28 13:56:17	2016-06-28 14:04:47	510	Stirnlappen	0	Alexie	1	Tumor Unfall Schlaganfall	2	Sprachverständnis	1	Telegrammstil	1	5	2016-06-28 14:05:26	1	1	2016-06-28 14:31:27	2	4	5	3	7	7	7	7	1	2	2	1	1	2016-06-28 14:36:38	all deleted due to privacy	2016-06-28 14:36:55	1
291	2016-06-23 08:30:18	0	1	uglylearning	2016-06-23 08:32:03	2	45	16	96	2016-06-23 08:32:04	2016-06-23 08:32:16	6	4	2016-06-23 08:32:16	2016-06-23 08:33:54	98	Areal 44	1	Alexie	1	z.B. durch Schlaganfälle/Tumore/Verletzungen/Operationen	4	mit dem Sprachverständnis, selten Probleme mit Wortbedeutung	1	Probleme mit der Syntax	1	8	2016-06-23 08:34:14	2	1	2016-06-23 09:42:21	5	5	5	5	6	6	6	6	2	1	1	1	1	2016-06-23 09:45:31	all deleted due to privacy	2016-06-23 09:45:36	1
292	2016-06-24 13:36:59	0	1	uglylearning	2016-06-24 13:39:36	2	45	16	96	2016-06-24 13:39:37	2016-06-24 13:40:27	7	4	2016-06-24 13:40:27	2016-06-24 13:45:40	313	Stirnlappen Areal 44	1	Alexie/ Dyslexie	0	Sclaganfälle/ Tumore/ ev. Operation	3	Sprachverständnis	1	Telegrammstil beim Sprechen	1	6	2016-06-24 13:46:20	2	1	2016-06-24 13:57:06	3	4	4	5	4	6	6	6	2	4	2	2	2	2016-06-24 14:01:49	all deleted due to privacy	2016-06-24 14:01:55	1
293	2016-06-21 02:49:46	0	1	uglylearning	2016-06-21 02:52:12	2	45	16	96	2016-06-21 02:52:12	2016-06-21 02:52:46	7	4	2016-06-21 02:52:46	2016-06-21 02:56:54	248	Areal 44	1	Alexie	1	Schlaganfälle, Tumore	2	Sprachverständnis	1	Probleme mit der Syntax	1	6	2016-06-21 02:57:28	2	1	2016-06-21 03:05:07	4	5	5	5	5	5	5	5	2	4	4	4	4	2016-06-21 03:07:59	all deleted due to privacy	2016-06-21 03:08:07	1
294	2016-06-17 12:35:13	1	1	prettylearning	2016-06-17 12:36:45	2	45	16	96	2016-06-17 12:36:45	2016-06-17 12:37:05	7	3	2016-06-17 12:37:06	2016-06-17 12:41:36	270	Areal 44	1	Alexie	1	durch Tumore, Schlaganfälle	2	mit dem gesamten Wortschatz & Wortbedeutungen	1	Satzstellungsprobleme, Telegrammstilverwendung	1	6	2016-06-17 12:41:51	2	2	2016-06-17 12:48:14	4	6	6	4	5	7	6	6	2	3	2	2	2	2016-06-17 12:50:48	all deleted due to privacy	2016-06-17 12:50:53	1
295	2016-06-25 05:11:27	1	1	prettylearning	2016-06-25 05:12:56	2	45	16	96	2016-06-25 05:12:57	2016-06-25 05:13:14	6	4	2016-06-25 05:13:14	2016-06-25 05:15:58	164	Broca-Sprachzentrum	0	Alexie	1	Schlaganfälle, Tumore, Operationen, Verletzungen	4	Sprachverständnis	1	Sprechen im Telegrammstil	1	7	2016-06-25 05:16:12	1	1	2016-06-25 05:22:19	4	6	6	7	7	4	6	6	2	2	1	1	1	2016-06-25 05:23:11	all deleted due to privacy	2016-06-25 05:23:16	1
296	2016-06-26 00:16:54	1	0	prettyperformance	2016-06-26 00:19:20	2	45	16	96	2016-06-26 00:19:20	2016-06-26 00:20:02	7	4	2016-06-26 00:20:02	2016-06-26 00:23:51	229	44	1	Alexie	1	Schlaganfall, Tumore, Verletzungen, Operationen.	4	Sprachverständnis.	1	Sprechen im Telegrammstil ohne Syntax.	1	8	2016-06-26 00:24:13	2	1	2016-06-26 00:33:44	2	3	4	4	4	7	4	4	4	2	2	1	1	2016-06-26 00:35:53	all deleted due to privacy	2016-06-26 00:35:59	1
297	2016-06-21 05:22:18	1	0	prettyperformance	2016-06-21 05:25:04	2	45	16	96	2016-06-21 05:25:04	2016-06-21 05:26:05	5	4	2016-06-21 05:26:05	2016-06-21 05:33:58	473	in dem sogenannten Areal 44	1	Alexie beziehungsweise Agraphie	0	beispielsweise durch Schlaganfälle, Tumore, Operationen oder	3	Sprachvermögen	1	Problem mit der Syntax	1	6	2016-06-21 05:34:26	2	1	2016-06-21 05:47:36	2	1	4	6	3	3	6	6	2	4	2	1	2	2016-06-21 05:52:02	all deleted due to privacy	2016-06-21 05:52:08	1
298	2016-06-21 08:02:00	0	0	uglyperformance	2016-06-21 08:04:26	2	45	16	96	2016-06-21 08:04:26	2016-06-21 08:05:30	5	3	2016-06-21 08:05:31	2016-06-21 08:14:34	543	Areal 44 im Stirnlappen	1	Alexie	1	Schlaganfälle, Tumore, Operationen, Verletzungen	4	mit dem Sprachverständnis	1	wenn man Probleme hat, die korrekte Syntax zu verwenden	1	8	2016-06-21 08:14:53	1	1	2016-06-21 08:30:15	4	5	5	4	4	6	6	6	2	4	4	2	2	2016-06-21 08:32:38	all deleted due to privacy	2016-06-21 08:32:42	1
299	2016-07-03 09:03:28	0	1	uglylearning	2016-07-03 09:05:51	2	45	16	96	2016-07-03 09:05:52	2016-07-03 09:06:41	6	4	2016-07-03 09:06:41	2016-07-03 09:12:29	348	Areal 44	1	Alexie	1	Unfälle, Krankheiten wie Schlaganfälle und Tumore	2	Das Sprachverständnis ist nicht gestört	1	Telegrammstil der Broca Patienten	1	6	2016-07-03 09:12:56	2	1	2016-07-03 09:24:43	1	1	1	6	3	7	3	4	4	1	1	1	1	2016-07-03 09:26:57	all deleted due to privacy	2016-07-03 09:27:12	1
300	2016-06-20 13:26:13	0	0	uglyperformance	2016-06-20 13:29:39	2	45	16	96	2016-06-20 13:29:39	2016-06-20 13:30:21	6	4	2016-06-20 13:30:21	2016-06-20 13:36:49	388	Areal 44	1	Alexie	1	Schlaganfall, Verletzungen, Tumore	3	Sprachverständnis	1	Sprachstörung, Probleme mit Syntax	1	7	2016-06-20 13:37:22	2	1	2016-06-20 13:48:39	3	5	4	4	2	6	4	4	3	3	3	1	2	2016-06-20 13:50:36	all deleted due to privacy	2016-06-20 13:50:44	1
301	2016-06-23 09:58:36	0	0	uglyperformance	2016-06-23 10:00:22	2	45	16	96	2016-06-23 10:00:22	2016-06-23 10:00:49	5	3	2016-06-23 10:00:49	2016-06-23 10:02:56	127	44	1	Alexie	1	Ja	0	Sprachverständnis	1	UNfähigkeit Sprache zu versteheb	0	3	2016-06-23 10:03:20	1	1	2016-06-23 10:09:45	2	2	5	5	5	5	5	5	2	2	2	1	2	2016-06-23 10:10:33	all deleted due to privacy	2016-06-23 10:10:40	1
302	2016-06-20 11:31:11	1	0	prettyperformance	2016-06-20 11:33:00	2	45	16	96	2016-06-20 11:33:00	2016-06-20 11:33:51	5	3	2016-06-20 11:33:51	2016-06-20 11:41:01	430	Stirnlappen des Gehirns im sog. Areal 44 nach Brod	1	Alexie bw. Agraphie	0	Schlaganfälle oder Tumore, Operationen oder Verletzungen	4	Kognitiven Funktionen	0	Telegrammstil , Probleme mit der Syntax.	1	6	2016-06-20 11:41:34	1	1	2016-06-20 11:50:36	5	6	6	6	7	7	7	7	1	5	5	5	5	2016-06-20 11:52:54	all deleted due to privacy	2016-06-20 11:53:00	1
303	2016-06-20 12:38:39	0	1	uglylearning	2016-06-20 12:40:26	2	45	16	96	2016-06-20 12:40:26	2016-06-20 12:40:51	7	5	2016-06-20 12:40:51	2016-06-20 12:47:15	384	Areal 44	1	Alexie	1	Schlaganfall Tumore Verletzungen Operationen	4	Sprachvermögen	0	Telegrammstil	1	7	2016-06-20 12:47:36	1	1	2016-06-20 13:08:16	5	5	5	5	5	6	6	4	1	1	1	1	1	2016-06-20 13:09:32	all deleted due to privacy	2016-06-20 13:09:37	1
304	2016-06-20 14:10:41	1	0	prettyperformance	2016-06-20 14:13:28	2	45	16	96	2016-06-20 14:13:28	2016-06-20 14:14:04	6	4	2016-06-20 14:14:05	2016-06-20 14:20:05	360	Broca-Sprachzentrum	0	Alexie	1	Schlaganfälle	1	mit dem Sprechvermögen	0	im Telegrammstil sprechen	1	3	2016-06-20 14:20:39	2	2	2016-06-20 14:36:30	3	4	5	5	5	5	4	5	3	3	3	3	3	2016-06-20 14:38:28	all deleted due to privacy	2016-06-20 14:38:38	1
305	2016-06-20 14:18:20	1	0	prettyperformance	2016-06-20 14:20:00	2	45	16	96	2016-06-20 14:20:01	2016-06-20 14:20:28	6	3	2016-06-20 14:20:29	2016-06-20 14:23:07	158	44	1	Alexie	1	Schlaganfall, Tumore	2	Sprachverständnis	1	Telegrammstil	1	6	2016-06-20 14:23:30	2	2	2016-06-20 14:31:58	5	6	6	6	6	6	6	6	2	3	3	3	3	2016-06-20 14:33:30	all deleted due to privacy	2016-06-20 14:33:36	1
306	2016-06-27 09:42:03	1	1	prettylearning	2016-06-27 09:44:22	2	45	16	96	2016-06-27 09:44:22	2016-06-27 09:45:00	4	3	2016-06-27 09:45:00	2016-06-27 09:48:47	227	44	1	Alexie	1	Schlaganfälle. Tumore, Operationen, Verletzungen	4	Sprachvermögen	0	Telegrammstil	1	7	2016-06-27 09:49:19	2	1	2016-06-27 09:56:33	3	5	6	6	3	4	6	6	2	4	1	1	1	2016-06-27 09:58:59	all deleted due to privacy	2016-06-27 09:59:03	1
307	2016-06-29 10:23:49	1	0	prettyperformance	2016-06-29 10:25:23	2	45	16	96	2016-06-29 10:25:23	2016-06-29 10:25:57	7	5	2016-06-29 10:25:57	2016-06-29 10:29:33	216	Areal 44	1	Alexie	1	Schlaganfälle Tumore	2	Sprachverständnis	1	Menschen haben Probleme mit der Syntax, verwenden Telegramms	1	6	2016-06-29 10:29:53	2	2	2016-06-29 10:39:21	5	6	6	6	6	7	6	6	2	4	4	2	2	2016-06-29 10:41:16	all deleted due to privacy	2016-06-29 10:41:20	1
308	2016-06-20 14:30:16	1	1	prettylearning	2016-06-20 14:31:55	2	45	16	96	2016-06-20 14:31:56	2016-06-20 14:32:14	6	2	2016-06-20 14:32:14	2016-06-20 14:34:44	150	Areal 44	1	Analphabetismus	0	Zentrale Hirnschädigungen	0	Sprachverständnis	1	Telegrammstil	1	3	2016-06-20 14:35:11	2	1	2016-06-20 14:41:04	3	5	5	4	5	5	5	6	2	2	2	1	1	2016-06-20 14:42:20	all deleted due to privacy	2016-06-20 14:42:25	1
309	2016-06-21 02:00:46	1	1	prettylearning	2016-06-21 02:02:24	2	45	16	96	2016-06-21 02:02:24	2016-06-21 02:03:01	6	2	2016-06-21 02:03:01	2016-06-21 02:08:07	306	44	1	Alexie	1	Schlaganfall, Tumore, OP, Verletztungen	4	Sprachvermögen	0	Probleme mit der Syntax	1	7	2016-06-21 02:08:36	1	2	2016-06-21 02:25:00	5	6	6	4	6	7	7	6	1	5	6	5	5	2016-06-21 02:27:08	all deleted due to privacy	2016-06-21 02:27:14	1
310	2016-06-20 08:50:38	1	1	prettylearning	2016-06-20 08:52:57	2	45	16	96	2016-06-20 08:52:58	2016-06-20 08:53:41	6	4	2016-06-20 08:53:41	2016-06-20 09:00:31	410	Areal 44	1	Alexie	1	Schlaganfaelle / Tumore	2	mit dem Sprachverstaendnis	1	Langsames Sprechen im Telegramstil	1	6	2016-06-20 09:01:01	2	1	2016-06-20 09:10:53	4	6	6	6	6	4	6	6	2	2	2	4	2	2016-06-20 09:12:28	all deleted due to privacy	2016-06-20 09:12:32	1
311	2016-06-24 09:28:54	0	1	uglylearning	2016-06-24 09:32:18	2	45	16	96	2016-06-24 09:32:20	2016-06-24 09:33:39	7	4	2016-06-24 09:33:39	2016-06-24 09:38:10	271	Areal44	1	Alexie	1	Durch Schlaganfall, Tumore	2	Mit dem Sprachverständnis	1	Telegrammstil bei spontanem Sprechen	1	6	2016-06-24 09:38:41	2	1	2016-06-24 09:48:41	1	5	5	6	6	6	6	6	1	4	1	1	1	2016-06-24 09:50:45	all deleted due to privacy	2016-06-24 09:50:52	1
312	2016-06-21 05:36:24	0	1	uglylearning	2016-06-21 05:38:00	2	45	16	96	2016-06-21 05:38:00	2016-06-21 05:38:33	2	3	2016-06-21 05:38:33	2016-06-21 05:42:43	250	44	1	Alexie	1	Tumor, Schlaganfall	2	Sprachverständnis	1	Sprechen im Telegrammstil	1	6	2016-06-21 05:43:07	1	1	2016-06-21 05:56:30	4	5	5	4	6	3	5	6	2	4	3	3	3	2016-06-21 05:58:41	all deleted due to privacy	2016-06-21 05:58:48	1
313	2016-06-20 16:23:44	0	0	uglyperformance	2016-06-20 16:25:39	2	45	16	96	2016-06-20 16:25:40	2016-06-20 16:26:25	7	4	2016-06-20 16:26:26	2016-06-20 16:31:33	307	44	1	Alexie	1	Schlaganfall, Tumor, OP, Verletzungen	4	Wortverständnis	1	Störung bei der korrekten Syntax-Verwendung	1	8	2016-06-20 16:32:01	1	1	2016-06-20 16:39:42	5	5	6	6	6	6	6	6	2	2	1	1	1	2016-06-20 16:42:01	all deleted due to privacy	2016-06-20 16:42:08	1
314	2016-06-20 16:39:31	1	0	prettyperformance	2016-06-20 16:40:58	2	45	16	96	2016-06-20 16:40:58	2016-06-20 16:41:26	5	3	2016-06-20 16:41:27	2016-06-20 16:44:30	183	Areal 44	1	Alexie Agraphie	0	Schlaganfall, tumore, op, verletzungen	4	Sprachverständnis	1	probleme mit syntax	1	7	2016-06-20 16:44:46	1	1	2016-06-20 16:49:49	6	6	6	6	6	6	6	6	2	5	5	5	5	2016-06-20 16:51:09	all deleted due to privacy	2016-06-20 16:51:13	1
315	2016-06-23 05:44:21	0	1	uglylearning	2016-06-23 05:45:37	2	45	16	96	2016-06-23 05:45:37	2016-06-23 05:45:55	6	3	2016-06-23 05:45:55	2016-06-23 05:49:04	189	Areal 44 im Stirnlappen	1	Alexie	1	Schlaganfall, Tumor, OP's	3	Sprachverständnis	1	Telegrammstil beim spontanen Sprechen	1	7	2016-06-23 05:49:20	2	1	2016-06-23 05:57:45	3	4	4	6	4	7	6	6	1	1	1	1	1	2016-06-23 05:59:03	all deleted due to privacy	2016-06-23 05:59:07	1
316	2016-06-23 04:30:45	1	0	prettyperformance	2016-06-23 04:32:11	2	45	16	96	2016-06-23 04:32:11	2016-06-23 04:32:43	7	4	2016-06-23 04:32:43	2016-06-23 04:35:29	166	Areal 44	1	Alexie	1	Schlaganfall, Tumore, Verletzung oder nach OP	4	Mit der Wortbedeutung	1	Sprechen im Telegrammstil	1	8	2016-06-23 04:35:48	2	1	2016-06-23 04:45:38	6	6	6	6	6	6	6	6	2	6	3	6	3	2016-06-23 04:47:16	all deleted due to privacy	2016-06-23 04:47:23	1
317	2016-06-24 07:13:35	0	0	uglyperformance	2016-06-24 07:15:59	2	45	16	96	2016-06-24 07:15:59	2016-06-24 07:16:40	7	5	2016-06-24 07:16:40	2016-06-24 07:20:37	237	Stirnlappen des Gehirn	0	Broca-Aphasie	0	Schlaganfälle und Tumore	2	selten Probleme mit der Wortbedeutrung	1	Sprechen im Telegrammstil	1	4	2016-06-24 07:21:03	1	2	2016-06-24 07:27:47	5	5	5	5	5	5	5	5	3	5	3	3	3	2016-06-24 07:29:26	all deleted due to privacy	2016-06-24 07:29:37	1
318	2016-06-26 08:11:36	1	0	prettyperformance	2016-06-26 08:13:05	2	45	16	96	2016-06-26 08:13:05	2016-06-26 08:13:21	5	3	2016-06-26 08:13:21	2016-06-26 08:16:31	190	44	1	Alexie	1	Schlaganfälle, Tumoren, anderes	2	Sprachverständnis	1	Telegrammstil beim spontanen Sprechen	1	6	2016-06-26 08:16:53	2	1	2016-06-26 08:25:04	4	5	5	5	5	5	5	5	2	4	4	3	3	2016-06-26 08:27:46	all deleted due to privacy	2016-06-26 08:27:51	1
319	2016-07-06 16:05:36	1	1	prettylearning	2016-07-06 16:08:42	2	45	16	96	2016-07-06 16:08:43	2016-07-06 16:10:09	6	3	2016-07-06 16:10:09	2016-07-06 16:13:02	173	44	1	Alexie	1	Schlaganfall Tumor	2	Sprachverständnis	1	Telegrammstil beim Sprechen	1	6	2016-07-06 16:13:31	1	2	2016-07-06 16:21:48	3	3	4	5	4	6	5	5	3	3	4	2	2	2016-07-06 16:24:00	all deleted due to privacy	2016-07-06 16:24:12	1
320	2016-06-27 07:58:04	1	1	prettylearning	2016-06-27 08:00:31	2	45	16	96	2016-06-27 08:00:31	2016-06-27 08:01:09	2	3	2016-06-27 08:01:09	2016-06-27 08:07:35	386	Areal 44	1	Alexie	1	Schlaganfälle, Tumore, Operationen, verletzungen	4	Wortbedeutungen	1	biem Sprechen Probleme mit der Syntax, Sprechen im Telegramm	1	8	2016-06-27 08:07:58	1	1	2016-06-27 08:19:47	3	4	6	6	6	4	4	4	1	1	1	1	1	2016-06-27 08:21:59	all deleted due to privacy	2016-06-27 08:22:05	1
321	2016-06-20 10:08:06	0	1	uglylearning	2016-06-20 10:11:15	2	45	16	96	2016-06-20 10:11:15	2016-06-20 10:11:41	7	3	2016-06-20 10:11:41	2016-06-20 10:18:15	394	44	1	Alexie	1	Schlaganfall, OPs,Kopfverletzungen	2	Verstehen anderer	1	Telegrammstil	1	6	2016-06-20 10:18:39	1	1	2016-06-20 10:46:51	4	4	3	2	4	6	4	4	3	4	2	1	1	2016-06-20 10:51:31	all deleted due to privacy	2016-06-20 10:52:10	1
322	2016-07-01 06:36:42	0	1	uglylearning	2016-07-01 06:39:48	2	45	16	96	2016-07-01 06:39:49	2016-07-01 06:40:40	7	5	2016-07-01 06:40:40	2016-07-01 06:47:10	390	44	1	Alexie	1	Verletzung, Tumor, Schlaganfall, OPs	4	Mit dem Sprachvermögen, mit Verstehen	0	Man kann nur im Zusammenhang 2,3 Worte sprechen .	1	7	2016-07-01 06:47:55	2	1	2016-07-01 07:05:49	3	7	7	7	6	7	7	7	2	6	4	3	5	2016-07-01 07:08:35	all deleted due to privacy	2016-07-01 07:08:43	1
323	2016-06-26 00:47:45	0	1	uglylearning	2016-06-26 00:53:36	2	45	16	96	2016-06-26 00:53:36	2016-06-26 00:54:19	6	4	2016-06-26 00:54:19	2016-06-26 01:02:04	465	Stirnlappen	0	Alexie	1	Schlaganfall, Tumor, Operation, Verletzung	4	Sprachverständnis	1	Telegrammstil	1	7	2016-06-26 01:02:27	1	1	2016-06-26 01:18:59	5	5	6	4	7	6	6	6	2	3	1	1	1	2016-06-26 01:22:06	all deleted due to privacy	2016-06-26 01:22:14	1
324	2016-07-02 08:09:46	1	1	prettylearning	2016-07-02 08:12:19	2	45	16	96	2016-07-02 08:12:19	2016-07-02 08:12:56	5	4	2016-07-02 08:12:56	2016-07-02 08:21:32	516	Areal 44 im Stirnlappen des Gehirns.	1	Alexie	1	Durch Schlaganfälle, Tumore, Operationen oder Verletzungen	4	mit dem Sprachverständnis, der Wortbedeutung	1	Eingeschränkte Fähigkeit, den Syntax richtig zu verwenden.	1	8	2016-07-02 08:22:02	1	1	2016-07-02 08:32:16	5	5	6	6	5	5	6	6	3	4	3	2	2	2016-07-02 08:34:44	all deleted due to privacy	2016-07-02 08:34:52	1
325	2016-06-26 02:40:57	1	1	prettylearning	2016-06-26 02:44:01	2	45	16	96	2016-06-26 02:44:02	2016-06-26 02:45:39	7	5	2016-06-26 02:45:39	2016-06-26 02:56:58	679	Borca Sprachzentrum Stirnlappen	0	Alexie Agraphie	0	Schlaganfälle oder Tumore	2	mit dem Sparachvermögen	0	im Telegrammstil Sorechen	1	3	2016-06-26 02:57:32	1	1	2016-06-26 03:11:03	7	7	7	7	7	7	7	7	1	4	4	7	4	2016-06-26 03:15:31	all deleted due to privacy	2016-06-26 03:15:44	1
326	2016-06-29 11:33:11	0	1	uglylearning	2016-06-29 11:35:41	2	45	16	96	2016-06-29 11:35:41	2016-06-29 11:36:22	6	4	2016-06-29 11:36:22	2016-06-29 11:42:14	352	Sprachzentrum	0	Alexi	0	Krankheiten, Verletzungen	1	Sprachverständnis	1	Telegrammstil beim Sprechen	1	3	2016-06-29 11:42:46	1	1	2016-06-29 11:51:27	2	2	4	4	4	5	5	5	2	2	1	1	1	2016-06-29 11:52:55	all deleted due to privacy	2016-06-29 11:53:01	1
327	2016-06-29 02:43:28	1	1	prettylearning	2016-06-29 02:46:06	2	45	16	96	2016-06-29 02:46:06	2016-06-29 02:47:07	6	3	2016-06-29 02:47:07	2016-06-29 02:53:20	373	Areal 44	1	Agraphie	0	Schlaganfall, Tumor, Verletzungen, Operationen	4	Sprachverständnis	1	Probleme mit der Syntax	1	7	2016-06-29 02:53:46	1	1	2016-06-29 03:05:35	2	3	4	5	4	6	4	3	4	2	2	1	3	2016-06-29 03:08:26	all deleted due to privacy	2016-06-29 03:08:34	1
328	2016-06-30 06:46:50	1	1	prettylearning	2016-06-30 06:49:27	2	45	16	96	2016-06-30 06:49:27	2016-06-30 06:49:52	7	5	2016-06-30 06:49:53	2016-06-30 06:53:58	245	Areal 44	1	Alexie	1	Krankheiten, OP's, Verletzungen	3	mit dem Sprachvermögen	0	kein flüssiges Sprechen, Telegrammstil""	1	6	2016-06-30 06:54:21	1	1	2016-06-30 07:02:44	6	7	7	7	7	7	7	7	1	5	3	1	1	2016-06-30 07:06:54	all deleted due to privacy	2016-06-30 07:06:59	1
329	2016-06-20 17:21:31	1	0	prettyperformance	2016-06-20 17:24:04	2	45	16	96	2016-06-20 17:24:04	2016-06-20 17:24:44	4	3	2016-06-20 17:24:44	2016-06-20 17:38:01	797	Areal 44 (im Stirnlappen des Gehirns)	1	Alexie	1	z. B. durch Schlaganfälle und Tumore	2	mit dem Sprachverständnis	1	eine Verwendung des Telegrammstils beim (spontanen) Sprechen	1	6	2016-06-20 17:38:28	2	1	2016-06-20 18:22:21	4	2	5	4	6	6	6	6	2	3	2	3	1	2016-06-20 18:26:24	all deleted due to privacy	2016-06-20 18:26:30	1
330	2016-06-24 15:54:03	1	1	prettylearning	2016-06-24 15:57:14	2	45	16	96	2016-06-24 15:57:14	2016-06-24 15:58:06	6	4	2016-06-24 15:58:06	2016-06-24 16:03:19	313	44	1	Alexie oder Agraphie	0	Schlaganfall, Tumor, Operation, Verletzung	4	Sprachverständnis	1	Sprechen im Telegrammstil	1	7	2016-06-24 16:03:54	2	1	2016-06-24 16:14:27	5	5	6	6	6	6	6	6	2	4	2	2	3	2016-06-24 16:17:04	all deleted due to privacy	2016-06-24 16:17:12	1
331	2016-06-21 03:30:42	0	0	uglyperformance	2016-06-21 03:32:03	2	45	16	96	2016-06-21 03:32:03	2016-06-21 03:32:41	6	3	2016-06-21 03:32:41	2016-06-21 03:36:18	217	44	1	Alexie	1	Schlaganfall, Hirntumor, Verletzungen	3	Sprachverständnis	1	Probleme beim Bilden einer korrekten und komplexen Syntax.	1	7	2016-06-21 03:36:33	2	1	2016-06-21 03:46:53	3	3	5	4	3	6	4	4	4	4	3	3	3	2016-06-21 03:49:21	all deleted due to privacy	2016-06-21 03:49:26	1
